# Supplementary material for: Study on the optimal scheme of shale complex cracks formation based on Xsite discrete lattice method
Source: PLoS One. 2024 Dec 13;19(12):e0314157. doi: 10.1371/journal.pone.0314157 (PMC11643261; doi:10.1371/journal.pone.0314157)
Supplement: S1 Data — (XLSX) [file pone.0314157.s001.xlsx]

## Sheet: Sheet1
axial strain	deviatoric stress	axial strain	deviatoric stress	axial strain	deviatoric stress	axial strain	deviatoric stress	axial strain	deviatoric stress	axial strain	deviatoric stress	axial strain	deviatoric stress	axial strain	deviatoric stress	axial strain	deviatoric stress	axial strain	deviatoric stress	axial strain	deviatoric stress	axial strain	deviatoric stress	axial strain	deviatoric stress	axial strain	deviatoric stress	axial strain	deviatoric stress	axial strain	deviatoric stress	axial strain	deviatoric stress	axial strain	deviatoric stress	axial strain	deviatoric stress	axial strain	deviatoric stress	axial strain	deviatoric stress	axial strain	deviatoric stress
%	MPa	%	MPa	%	MPa	%	MPa	%	MPa	%	MPa	%	MPa	%	MPa	%	MPa	%	MPa	%	MPa	%	MPa	%	MPa	%	MPa	%	MPa	%	MPa	%	MPa	%	MPa	%	MPa	%	MPa	%	MPa	%	MPa
Long1-4	1-0-1			Long1-3	2-0-2			Long1-2	3-0-1			Long1-1	6-0-1			Wufeng	8-0-2			baota	9-0-2			Long1-1	6-0-1	0°		Long1-1	5-30-1	30°		Long1-1	5-45-1	45°		Long1-1	5-60-1	60°		Long1-1	6-90-1	90°
0	0	0	0	0	0	0	0	0	0	0	0	0	0	0	0	0	0	0	0	0	0	0	0	0	0	0	0	0	0	0	0	0	0	0	0	0	0	0	0	0	0	0	0
0	5.52453	0	5.52453	0	4.31055	0	4.31055	0	7.18005	0	7.18005	0	11.8432	0	11.8432	0	4.04441	0	4.04441	0	6.52282	0.000728532	6.52282	0.00305	0.32447	0	0.32447	0.0259	3.04009	-0.00281	3.04009	0.0217	0.94008	-0.000703	0.94008	0.00153	0	0	0	0.000759	0.15444	0.00141	0.15444
0.00138	5.9849	0	5.9849	0.00553	4.92634	0	4.92634	0.000387794	7.34703	-0.000364266	7.34703	0.00158	12.1677	0	12.1677	0.000965803	4.19996	0	4.19996	0.00949	8.07588	0	8.07588	0.00687	0.81118	0	0.81118	0.0259	3.04009	-0.00281	3.04009	0.0217	0.94008	-0.00141	0.94008	0.00305	0.33368	0.000703	0.33368	0.00304	0.46332	0.00141	0.46332
0.00257	6.13836	0	6.13836	0.00593	5.23424	0	5.23424	0.00155	7.84796	-0.000364266	7.84796	0.00356	12.6544	0	12.6544	0.00174	4.35551	0	4.35551	0.00949	8.07588	0	8.07588	0.00801	0.81118	-0.00141	0.81118	0.0153	0.96003	-0.00141	0.96003	0.0217	0.94008	-0.00141	0.94008	0.00649	0.66736	0.000703	0.66736	0.0038	0.7722	0.00141	0.7722
0.00356	6.59874	0	6.59874	0.00593	5.23424	0.000728549	5.23424	0.00155	7.84796	0	7.84796	0.00415	12.6544	-0.000728531	12.6544	0.00213	4.51107	0	4.51107	0.0081	7.60996	0	7.60996	0.04349	7.13836	-0.00141	7.13836	0.0126	0.64002	-0.00141	0.64002	0.0232	1.25345	-0.00141	1.25345	0.0153	1.50156	0.000703	1.50156	0.00646	0.92664	0.00141	0.92664
0.01067	7.67295	0	7.67295	0.00672	5.54213	0.000364301	5.54213	0.0031	8.18192	0	8.18192	0.02253	18.9815	-0.000728531	18.9815	0.00406	5.28884	0	5.28884	0.0081	7.60996	0.000364266	7.60996	0.04349	7.13836	-0.00141	7.13836	0.0118	0.64002	-0.00141	0.64002	0.0244	1.25345	-0.00141	1.25345	0.0153	1.6684	0.000703	1.6684	0.0076	1.08108	0.00141	1.08108
0.01067	7.67295	0	7.67295	0.00771	5.54213	0.000364301	5.54213	0.00349	8.3489	0	8.3489	0.02253	18.9815	-0.000728531	18.9815	0.01875	7.15549	0	7.15549	0.0087	7.92057	0.000364266	7.92057	0.03128	4.05589	-0.000703032	4.05589	0.0118	0.80002	-0.00141	0.80002	0.0267	1.41013	-0.00141	1.41013	0.016	1.50156	0	1.50156	0.00988	1.5444	0.00141	1.5444
0.00949	7.36604	0	7.36604	0.01265	6.31187	0	6.31187	0.00427	8.68286	0	8.68286	0.01621	15.8991	-0.000364265	15.8991	0.01875	7.15549	0	7.15549	0.00949	8.07588	0.000364266	8.07588	0.02022	2.2713	0	2.2713	0.0126	0.96003	-0.00141	0.96003	0.0438	2.19353	-0.00141	2.19353	0.01755	1.6684	-0.000703	1.6684	0.0114	1.5444	0.00141	1.5444
0.00929	7.36604	-0.000364266	7.36604	0.01265	6.31187	0	6.31187	0.00543	8.84983	0.000364266	8.84983	0.01048	14.1145	0	14.1145	0.01604	6.84438	0	6.84438	0.01107	8.07588	0	8.07588	0.01755	1.94683	0	1.94683	0.0137	0.96003	-0.00141	0.96003	0.0446	2.19353	-0.00141	2.19353	0.0195	1.6684	0	1.6684	0.0141	1.5444	0.000703	1.5444
0.00929	7.36604	-0.000364266	7.36604	0.01284	6.31187	0	6.31187	0.0064	9.18379	0.000364266	9.18379	0.00909	13.79	0	13.79	0.01314	5.7555	0	5.7555	0.01186	8.38649	0.000728532	8.38649	0.01602	1.78459	0	1.78459	0.0164	1.44004	-0.00141	1.44004	0.0446	2.19353	-0.00141	2.19353	0.0225	1.83524	0	1.83524	0.016	2.00772	0.000703	2.00772
0.00949	7.82641	-0.000364266	7.82641	0.01344	6.31187	0	6.31187	0.00756	9.68472	0.000364266	9.68472	0.0083	13.6278	0	13.6278	0.01314	5.7555	0	5.7555	0.01384	8.54179	0	8.54179	0.01602	1.94683	0	1.94683	0.0168	1.44004	-0.00141	1.44004	0.0476	2.19353	-0.00141	2.19353	0.0275	2.50259	0	2.50259	0.0254	2.93435	0.000703	2.93435
0.01048	7.82641	0	7.82641	0.01778	7.08161	-0.000364249	7.08161	0.00989	9.8517	0.000364266	9.8517	0.0083	13.79	0	13.79	0.01314	5.7555	0	5.7555	0.01641	9.16302	0.000364266	9.16302	0.01602	1.94683	-0.000703032	1.94683	0.0202	1.92006	-0.00141	1.92006	0.0541	2.66357	-0.00141	2.66357	0.0328	3.16995	0	3.16995	0.0254	2.93435	0.00211	2.93435
0.01127	8.13333	-0.000728531	8.13333	0.01798	7.08161	-0.000364249	7.08161	0.00989	9.8517	0.000364266	9.8517	0.0083	13.79	-0.000364265	13.79	0.01333	5.91105	0	5.91105	0.01878	9.31832	-0.000364266	9.31832	0.01679	2.10906	-0.000703032	2.10906	0.024	2.24006	-0.00141	2.24006	0.0575	3.13361	-0.00141	3.13361	0.0351	3.16995	0.000703	3.16995	0.0254	2.93435	0.00211	2.93435
0.01225	8.28679	-0.000728531	8.28679	0.01798	7.08161	-0.000728497	7.08161	0.01008	9.8517	0.000364266	9.8517	0.0087	13.9522	-0.000364265	13.9522	0.0143	6.22216	0	6.22216	0.01878	9.31832	0	9.31832	0.01907	2.43353	-0.000703032	2.43353	0.0259	2.24006	-0.00211	2.24006	0.0579	3.29029	-0.00211	3.29029	0.0366	3.16995	0	3.16995	0.0266	2.93435	0.00141	2.93435
0.01265	8.44025	-0.000728531	8.44025	0.02114	7.54346	-0.000728497	7.54346	0.01202	10.5196	0.000364266	10.5196	0.00988	14.2767	-0.000364265	14.2767	0.01469	6.53327	0	6.53327	0.01898	9.31832	0	9.31832	0.02022	2.59577	-0.000703032	2.59577	0.0317	2.88008	-0.00211	2.88008	0.0621	3.44697	-0.00211	3.44697	0.0385	3.33679	0.000703	3.33679	0.0304	3.39767	0.00141	3.39767
0.01581	8.90063	-0.000728531	8.90063	0.02213	8.0053	-0.000728497	8.0053	0.0126	10.8536	0.000364266	10.8536	0.01048	14.439	-0.000364265	14.439	0.01585	6.53327	0	6.53327	0.01977	9.62893	0	9.62893	0.02213	2.758	-0.000703032	2.758	0.032	2.88008	-0.00211	2.88008	0.0686	3.76033	-0.00211	3.76033	0.0431	3.50363	0.000703	3.50363	0.0349	3.55211	0.000703	3.55211
0.01838	9.20754	-0.000728531	9.20754	0.02252	8.0053	-0.000728497	8.0053	0.01338	11.1875	0.000364266	11.1875	0.01146	14.6012	-0.000364265	14.6012	0.01643	6.53327	0	6.53327	0.02629	10.7161	0	10.7161	0.02327	3.24471	-0.000703032	3.24471	0.0343	3.20009	-0.00211	3.20009	0.0697	3.76033	-0.00281	3.76033	0.0496	4.17099	0.000703	4.17099	0.0357	3.55211	0.00141	3.55211
0.01838	9.361	-0.000728531	9.361	0.02292	8.15925	-0.00109	8.15925	0.01396	11.3545	0.000364266	11.3545	0.01206	15.0879	-0.000364265	15.0879	0.01797	7.15549	0	7.15549	0.02629	10.7161	-0.000728531	10.7161	0.02594	3.24471	-0.000703032	3.24471	0.037	3.3601	-0.00211	3.3601	0.0708	3.91702	-0.00281	3.91702	0.0507	4.17099	0.000703	4.17099	0.0357	4.01543	0.000703	4.01543
0.01838	9.361	-0.000728531	9.361	0.02727	8.6211	-0.00109	8.6211	0.01493	11.6885	0.000364266	11.6885	0.01344	15.0879	-0.000364265	15.0879	0.01932	7.62215	-0.000364266	7.62215	0.02589	10.7161	-0.000728531	10.7161	0.02747	3.24471	-0.00141	3.24471	0.0408	3.5201	-0.00211	3.5201	0.07846	4.54374	-0.00281	4.54374	0.0519	4.17099	0.000703	4.17099	0.04178	4.32431	0.000703	4.32431
0.01858	9.361	-0.000728531	9.361	0.02727	8.6211	-0.00109	8.6211	0.01648	11.8554	0.000364266	11.8554	0.01423	15.0879	-0.000728531	15.0879	0.02106	7.62215	-0.000364266	7.62215	0.02589	10.7161	-0.000728531	10.7161	0.02976	3.89365	-0.000703032	3.89365	0.0408	3.84011	-0.00211	3.84011	0.0811	4.54374	-0.00211	4.54374	0.0549	4.33783	0.000703	4.33783	0.0441	4.32431	0.000703	4.32431
0.01957	9.66792	-0.00109	9.66792	0.02766	8.6211	-0.000728497	8.6211	0.01687	12.0224	0.000364266	12.0224	0.01542	15.7368	-0.000364265	15.7368	0.02106	7.7777	-0.000364266	7.7777	0.02589	10.7161	0	10.7161	0.03014	3.89365	-0.00141	3.89365	0.0431	3.84011	-0.00211	3.84011	0.0823	4.70042	-0.00352	4.70042	0.0565	4.50467	0.000703	4.50467	0.0456	4.47875	0.000703	4.47875
0.01996	9.82138	-0.00109	9.82138	0.02845	8.6211	-0.000728497	8.6211	0.01764	12.1894	0.000364266	12.1894	0.01562	15.7368	-0.000728531	15.7368	0.02203	7.7777	-0.000364266	7.7777	0.02708	11.0267	0	11.0267	0.03281	4.38036	-0.00141	4.38036	0.0454	4.16012	-0.00211	4.16012	0.083	5.01378	-0.00352	5.01378	0.0641	5.17203	-0.000703	5.17203	0.0475	4.78763	0.000703	4.78763
0.02194	10.5887	-0.00109	10.5887	0.0324	9.08294	-0.00109	9.08294	0.01803	12.5234	0.000364266	12.5234	0.017	16.2235	-0.000728531	16.2235	0.02338	8.24436	-0.000728532	8.24436	0.02827	11.3373	0	11.3373	0.03586	4.70483	-0.00211	4.70483	0.0503	4.64013	-0.00211	4.64013	0.091	5.17046	-0.00352	5.17046	0.0641	5.33887	-0.000703	5.33887	0.0517	5.40539	0.000703	5.40539
0.02451	11.049	-0.00109	11.049	0.0326	9.23689	-0.00109	9.23689	0.01978	12.8573	0.000364266	12.8573	0.01858	16.548	-0.00109	16.548	0.02609	8.39992	-0.000728532	8.39992	0.02925	11.3373	0	11.3373	0.03739	5.0293	-0.00281	5.0293	0.0503	4.64013	-0.00281	4.64013	0.0922	5.32714	-0.00422	5.32714	0.066	5.33887	-0.000703	5.33887	0.0524	5.40539	0	5.40539
0.02451	11.049	-0.00109	11.049	0.0328	9.23689	-0.00109	9.23689	0.02017	13.0243	0.000364266	13.0243	0.01937	16.8725	-0.00146	16.8725	0.02628	8.55547	-0.000364266	8.55547	0.03024	11.4926	0	11.4926	0.03929	5.19154	-0.00281	5.19154	0.0511	4.64013	-0.00281	4.64013	0.0933	5.32714	-0.00352	5.32714	0.0675	5.50571	-0.000703	5.50571	0.0532	5.40539	0	5.40539
0.02491	10.8956	-0.00109	10.8956	0.03418	9.69873	-0.00146	9.69873	0.02094	13.1913	0.000364266	13.1913	0.02036	17.0347	-0.00146	17.0347	0.02667	8.71103	-0.000364266	8.71103	0.03202	12.1138	-0.000364266	12.1138	0.04044	5.51601	-0.00281	5.51601	0.0538	4.80014	-0.00281	4.80014	0.0952	5.32714	-0.00422	5.32714	0.0732	6.33991	-0.000703	6.33991	0.0574	5.71427	0	5.71427
0.02491	10.8956	-0.000364266	10.8956	0.03754	9.85268	-0.00146	9.85268	0.02133	13.5252	0.000364266	13.5252	0.02095	17.3592	-0.00146	17.3592	0.02918	9.64435	-0.000728532	9.64435	0.03301	12.2691	-0.000364266	12.2691	0.04349	5.51601	-0.00141	5.51601	0.0595	5.44016	-0.00281	5.44016	0.104	6.11055	-0.00422	6.11055	0.0763	6.33991	-0.000703	6.33991	0.06153	5.86871	0	5.86871
0.0253	11.049	-0.000364266	11.049	0.03794	10.0066	-0.00146	10.0066	0.02307	13.6922	0.000364266	13.6922	0.02253	17.3592	-0.000728531	17.3592	0.03092	9.64435	-0.000728532	9.64435	0.03459	12.2691	-0.000364266	12.2691	0.04463	5.84048	-0.00281	5.84048	0.0595	5.44016	-0.00281	5.44016	0.104	6.11055	-0.00422	6.11055	0.0774	6.33991	0	6.33991	0.06153	6.17759	0	6.17759
0.02688	11.5094	-0.00109	11.5094	0.03873	10.0066	-0.00182	10.0066	0.02366	14.1931	0.000364266	14.1931	0.02313	17.6837	-0.00146	17.6837	0.03111	9.64435	-0.000364266	9.64435	0.03499	12.5797	-0.000364266	12.5797	0.04692	5.84048	-0.00141	5.84048	0.061	5.44016	-0.00352	5.44016	0.105	6.11055	-0.00562	6.11055	0.0778	6.33991	-0.00141	6.33991	0.06191	6.17759	0	6.17759
0.02846	11.6629	-0.00146	11.6629	0.04011	10.4685	-0.00182	10.4685	0.02404	14.1931	0	14.1931	0.02431	17.6837	-0.000728531	17.6837	0.03111	9.64435	-0.000364266	9.64435	0.03657	12.5797	-0.000364266	12.5797	0.04807	6.16495	-0.00141	6.16495	0.0618	5.44016	-0.00352	5.44016	0.114	6.73727	-0.00562	6.73727	0.0816	7.00726	0	7.00726	0.0672	6.64091	-0.00141	6.64091
0.02965	11.9698	-0.00146	11.9698	0.04268	10.7764	-0.00182	10.7764	0.02443	14.1931	0	14.1931	0.02491	18.0081	-0.000728531	18.0081	0.0344	10.2666	-0.000364266	10.2666	0.03973	13.201	-0.000364266	13.201	0.05112	6.48942	-0.00141	6.48942	0.0679	6.08018	-0.00352	6.08018	0.114	6.73727	-0.00422	6.73727	0.0855	7.00726	-0.00281	7.00726	0.0699	6.64091	-0.00141	6.64091
0.02985	12.1233	-0.00146	12.1233	0.04287	10.9303	-0.00146	10.9303	0.02598	14.861	0	14.861	0.02649	18.3326	-0.000728531	18.3326	0.03498	10.4221	-0.000364266	10.4221	0.03973	13.201	-0.000728531	13.201	0.05264	6.65166	-0.00141	6.65166	0.0679	6.24018	-0.00352	6.24018	0.115	6.89395	-0.00422	6.89395	0.0855	7.00726	-0.00211	7.00726	0.0699	6.79535	-0.00141	6.79535
0.03044	12.1233	-0.00146	12.1233	0.04367	11.0843	-0.00146	11.0843	0.02637	14.861	0.000728532	14.861	0.02728	18.4948	-0.000728531	18.4948	0.03498	10.4221	-0.000364266	10.4221	0.03973	13.201	-0.000728531	13.201	0.0557	6.97613	-0.00141	6.97613	0.069	6.40019	-0.00352	6.40019	0.117	7.05063	-0.00492	7.05063	0.0885	7.00726	-0.00281	7.00726	0.0706	6.94979	-0.00141	6.94979
0.03083	12.4302	-0.00109	12.4302	0.04742	11.2382	-0.00146	11.2382	0.02734	14.861	0.000728532	14.861	0.02886	18.8193	-0.000728531	18.8193	0.03517	10.4221	-0.000364266	10.4221	0.03973	13.3563	-0.000728531	13.3563	0.0576	6.97613	-0.00141	6.97613	0.0732	7.0402	-0.00352	7.0402	0.124	7.52067	-0.00492	7.52067	0.0912	7.50779	-0.00281	7.50779	0.076	7.25867	-0.00141	7.25867
0.03281	13.044	-0.00146	13.044	0.04742	11.5461	-0.00146	11.5461	0.02773	15.028	0.000728532	15.028	0.02985	18.8193	-0.000728531	18.8193	0.03652	10.8888	-0.000728532	10.8888	0.04012	13.3563	-0.000728531	13.3563	0.06027	7.46283	-0.00141	7.46283	0.0755	7.0402	-0.00422	7.0402	0.124	7.52067	-0.00492	7.52067	0.095	7.84147	-0.00281	7.84147	0.0767	7.56755	-0.00141	7.56755
0.034	13.044	-0.00146	13.044	0.04821	11.5461	-0.00146	11.5461	0.02889	15.195	0.000364266	15.195	0.03123	19.306	-0.000728531	19.306	0.03904	11.1999	-0.000728532	11.1999	0.04131	13.8222	-0.000728531	13.8222	0.06104	7.78731	-0.00141	7.78731	0.0763	7.20021	-0.00422	7.20021	0.127	7.52067	-0.00422	7.52067	0.095	8.0083	-0.00281	8.0083	0.0775	7.56755	-0.00141	7.56755
0.03479	13.1975	-0.00146	13.1975	0.05078	12.3158	-0.00219	12.3158	0.03064	15.6959	0.000364266	15.6959	0.03163	19.6305	-0.000728531	19.6305	0.03962	11.1999	-0.000728532	11.1999	0.04289	14.1328	-0.000728531	14.1328	0.06294	7.78731	-0.00281	7.78731	0.077	7.20021	-0.00422	7.20021	0.132	8.14739	-0.00422	8.14739	0.0965	8.0083	-0.00211	8.0083	0.0794	7.72198	-0.000703	7.72198
0.03518	13.1975	-0.00182	13.1975	0.05157	12.3158	-0.00219	12.3158	0.03083	16.0299	0.000364266	16.0299	0.03261	19.6305	-0.00146	19.6305	0.03962	11.1999	-0.000728532	11.1999	0.04368	14.4434	-0.000728531	14.4434	0.07859	10.5453	-0.00281	10.5453	0.0824	8.00023	-0.00422	8.00023	0.134	8.30407	-0.00492	8.30407	0.0977	8.34198	-0.00211	8.34198	0.0832	8.33974	-0.000703	8.33974
0.03578	13.3509	-0.00219	13.3509	0.05196	12.3158	-0.00182	12.3158	0.03122	16.0299	0.000364266	16.0299	0.04072	22.3885	-0.00146	22.3885	0.04058	11.6666	-0.000728532	11.6666	0.04566	14.754	-0.000728531	14.754	0.07859	10.5453	-0.00422	10.5453	0.0839	8.00023	-0.00422	8.00023	0.135	8.30407	-0.00562	8.30407	0.10262	8.8425	-0.00211	8.8425	0.0843	8.33974	-0.000703	8.33974
0.04289	14.5786	-0.00219	14.5786	0.05374	12.4698	-0.00182	12.4698	0.03432	16.6978	0.000364266	16.6978	0.04072	22.3885	-0.00219	22.3885	0.0429	12.1332	-0.00109	12.1332	0.04586	14.9093	-0.000728531	14.9093	0.06905	8.76072	-0.00281	8.76072	0.0843	8.32024	-0.00422	8.32024	0.14	8.9308	-0.00562	8.9308	0.103	9.00934	-0.00141	9.00934	0.0843	8.33974	-0.00141	8.33974
0.04289	14.5786	-0.00219	14.5786	0.05611	13.0856	-0.00219	13.0856	0.03451	16.8648	0.000364266	16.8648	0.03578	20.6039	-0.00146	20.6039	0.04387	12.1332	-0.00109	12.1332	0.04665	15.0646	-0.00109	15.0646	0.06867	8.76072	-0.00141	8.76072	0.0847	8.32024	-0.00422	8.32024	0.14397	8.9308	-0.00562	8.9308	0.104	9.00934	-0.00141	9.00934	0.0889	8.64862	-0.00141	8.64862
0.04111	14.5786	-0.00219	14.5786	0.05651	13.0856	-0.00219	13.0856	0.0351	17.0317	0.000364266	17.0317	0.03558	20.6039	-0.000728531	20.6039	0.04387	12.1332	-0.00109	12.1332	0.04764	15.0646	-0.00109	15.0646	0.06867	8.76072	-0.000703032	8.76072	0.0892	8.64025	-0.00422	8.64025	0.145	9.08748	-0.00562	9.08748	0.106	9.34302	-0.00141	9.34302	0.0919	9.11194	-0.00211	9.11194
0.04111	14.4252	-0.00182	14.4252	0.0569	13.0856	-0.00219	13.0856	0.03548	17.1987	0.000364266	17.1987	0.03558	20.6039	-0.000364265	20.6039	0.04464	12.4443	-0.00109	12.4443	0.051	15.8411	-0.00109	15.8411	0.06867	8.76072	-0.00141	8.76072	0.0919	8.64025	-0.00422	8.64025	0.145	9.08748	-0.00562	9.08748	0.11	9.84354	-0.00141	9.84354	0.0919	9.11194	-0.00211	9.11194
0.04111	14.4252	-0.00182	14.4252	0.05868	13.5474	-0.00219	13.5474	0.03703	17.3657	0.000364266	17.3657	0.03558	20.6039	-0.000728531	20.6039	0.04812	12.7554	-0.00109	12.7554	0.051	15.8411	-0.00109	15.8411	0.07057	9.08519	-0.00281	9.08519	0.0919	8.80025	-0.00492	8.80025	0.152	9.87088	-0.00562	9.87088	0.11	9.84354	-0.00141	9.84354	0.0942	9.11194	-0.00211	9.11194
0.04171	14.4252	-0.00182	14.4252	0.06085	13.5474	-0.00219	13.5474	0.03723	17.3657	0.000364266	17.3657	0.03657	20.9284	-0.00146	20.9284	0.04812	12.911	-0.00109	12.911	0.0508	15.8411	-0.00109	15.8411	0.07134	9.24742	-0.00281	9.24742	0.0927	8.96026	-0.00492	8.96026	0.153	9.87088	-0.00703	9.87088	0.11	9.6767	-0.00211	9.6767	0.095	9.26638	-0.00211	9.26638
0.0421	14.7321	-0.00182	14.7321	0.06164	14.0093	-0.00219	14.0093	0.03742	17.8666	0.000364266	17.8666	0.03696	21.0906	-0.00146	21.0906	0.04812	12.911	-0.00109	12.911	0.0508	15.8411	-0.00109	15.8411	0.07324	9.40966	-0.00281	9.40966	0.0969	9.60028	-0.00492	9.60028	0.154	9.87088	-0.00703	9.87088	0.11292	9.6767	-0.000703	9.6767	0.0957	9.26638	-0.00141	9.26638
0.04289	14.7321	-0.00219	14.7321	0.06184	14.0093	-0.00219	14.0093	0.038	17.8666	0.000364266	17.8666	0.03795	21.2528	-0.00146	21.2528	0.04889	13.2221	-0.00109	13.2221	0.05159	16.1518	-0.00109	16.1518	0.07477	9.73413	-0.00281	9.73413	0.0991	9.60028	-0.00492	9.60028	0.158	10.3409	-0.00703	10.3409	0.117	10.8446	-0.00281	10.8446	0.0984	9.57526	-0.00211	9.57526
0.04348	14.8855	-0.00219	14.8855	0.065	14.3172	-0.00219	14.3172	0.03878	18.2006	0.000728532	18.2006	0.03874	21.5773	-0.00146	21.5773	0.04928	13.3776	-0.00146	13.3776	0.05218	16.3071	-0.00109	16.3071	0.0763	9.89637	-0.00281	9.89637	0.0999	9.60028	-0.00492	9.60028	0.163	10.4976	-0.00703	10.4976	0.117	11.0114	-0.00141	11.0114	0.0995	9.57526	-0.00141	9.57526
0.04428	15.1924	-0.00219	15.1924	0.06599	14.3172	-0.00219	14.3172	0.03994	18.2006	0.000728532	18.2006	0.03953	21.7396	-0.00146	21.7396	0.05237	13.8443	-0.00146	13.8443	0.05317	16.4624	-0.00109	16.4624	0.07706	10.3831	-0.00281	10.3831	0.101	9.76028	-0.00492	9.76028	0.164	10.6543	-0.00703	10.6543	0.117	11.0114	-0.00352	11.0114	0.1	9.7297	-0.00211	9.7297
0.04546	15.6528	-0.00255	15.6528	0.06619	14.6251	-0.00255	14.6251	0.04014	18.5345	0.000364266	18.5345	0.03993	22.2263	-0.00146	22.2263	0.05237	13.9999	-0.00146	13.9999	0.05357	16.773	-0.00109	16.773	0.07897	10.3831	-0.00281	10.3831	0.106	10.2403	-0.00492	10.2403	0.165	10.6543	-0.00703	10.6543	0.119	11.0114	-0.00281	11.0114	0.1	9.7297	-0.00211	9.7297
0.04625	15.9597	-0.00255	15.9597	0.06639	14.6251	-0.00219	14.6251	0.04091	18.5345	0.000364266	18.5345	0.04092	22.2263	-0.00146	22.2263	0.05276	14.1554	-0.00109	14.1554	0.05455	17.0836	-0.00146	17.0836	0.08087	10.5453	-0.00281	10.5453	0.107	10.2403	-0.00422	10.2403	0.171	11.281	-0.00773	11.281	0.124	11.6788	-0.00281	11.6788	0.10103	9.7297	-0.00281	9.7297
0.04902	16.5736	-0.00255	16.5736	0.06935	15.3948	-0.00219	15.3948	0.0413	18.7015	0.000364266	18.7015	0.0419	22.3885	-0.00146	22.3885	0.05508	14.4665	-0.00109	14.4665	0.05554	17.2389	-0.00146	17.2389	0.0824	10.8698	-0.00352	10.8698	0.107	10.4003	-0.00422	10.4003	0.173	11.281	-0.00773	11.281	0.125	11.6788	-0.00281	11.6788	0.104	10.3475	-0.00281	10.3475
0.04922	16.5736	-0.00219	16.5736	0.07034	15.3948	-0.00219	15.3948	0.04266	19.0355	0.000364266	19.0355	0.04269	22.713	-0.00182	22.713	0.05585	14.6221	-0.00146	14.6221	0.05712	17.5495	-0.00182	17.5495	0.08393	11.1943	-0.00281	11.1943	0.109	10.4003	-0.00422	10.4003	0.174	11.4377	-0.00773	11.4377	0.125	11.6788	-0.00352	11.6788	0.106	10.3475	-0.00211	10.3475
0.04922	16.5736	-0.00255	16.5736	0.07073	15.5488	-0.00255	15.5488	0.04266	19.5364	0.000364266	19.5364	0.04348	23.0374	-0.00146	23.0374	0.05662	14.7776	-0.00146	14.7776	0.05791	17.5495	-0.00146	17.5495	0.08622	11.1943	-0.00422	11.1943	0.114	11.3603	-0.00562	11.3603	0.175	11.4377	-0.00703	11.4377	0.127	12.0125	-0.00352	12.0125	0.106	10.3475	-0.00211	10.3475
0.04922	16.5736	-0.00291	16.5736	0.07271	15.2409	-0.00255	15.2409	0.04363	19.7034	0.000364266	19.7034	0.04467	23.0374	-0.00219	23.0374	0.05682	14.9332	-0.00146	14.9332	0.0593	18.0154	-0.00146	18.0154	0.08736	11.3565	-0.00422	11.3565	0.114	11.3603	-0.00562	11.3603	0.182	11.9077	-0.00703	11.9077	0.13	12.6798	-0.00352	12.6798	0.106	10.3475	-0.00211	10.3475
0.0506	16.8805	-0.00291	16.8805	0.07271	15.2409	-0.00255	15.2409	0.04382	19.7034	0	19.7034	0.04526	23.1997	-0.00219	23.1997	0.05817	15.2443	-0.00109	15.2443	0.0595	18.0154	-0.00109	18.0154	0.08927	11.681	-0.00422	11.681	0.115	11.3603	-0.00562	11.3603	0.182	12.0644	-0.00773	12.0644	0.131	12.6798	-0.00281	12.6798	0.109	10.6563	-0.00211	10.6563
0.05436	17.6478	-0.00291	17.6478	0.07271	15.2409	-0.00255	15.2409	0.0446	19.7034	0	19.7034	0.04625	23.5241	-0.00219	23.5241	0.06049	15.5554	-0.00109	15.5554	0.06009	18.1707	-0.00146	18.1707	0.09041	11.681	-0.00352	11.681	0.119	11.8403	-0.00562	11.8403	0.184	12.2211	-0.00773	12.2211	0.132	12.6798	-0.00281	12.6798	0.111	10.6563	-0.00281	10.6563
0.05436	17.6478	-0.00291	17.6478	0.07271	15.2409	-0.00219	15.2409	0.04498	20.0374	0.000364266	20.0374	0.04685	23.5241	-0.00182	23.5241	0.06049	15.5554	-0.00109	15.5554	0.06206	18.7919	-0.00109	18.7919	0.09308	12.0054	-0.00281	12.0054	0.121	12.1603	-0.00562	12.1603	0.186	12.2211	-0.00773	12.2211	0.13352	12.8467	-0.00281	12.8467	0.111	10.6563	-0.00141	10.6563
0.05436	17.6478	-0.00291	17.6478	0.07389	15.5488	-0.00255	15.5488	0.04595	20.2043	0.000364266	20.2043	0.04823	23.8486	-0.00146	23.8486	0.06049	15.711	-0.00146	15.711	0.06266	18.7919	-0.00182	18.7919	0.09537	12.3299	-0.00352	12.3299	0.122	12.1603	-0.00562	12.1603	0.191	12.8478	-0.00703	12.8478	0.136	13.0135	-0.00352	13.0135	0.112	10.8108	-0.00281	10.8108
0.05436	17.6478	-0.00291	17.6478	0.07587	16.0106	-0.00255	16.0106	0.04654	20.5383	0.000364266	20.5383	0.04941	24.1731	-0.00182	24.1731	0.06145	16.1776	-0.00182	16.1776	0.06266	18.7919	-0.00109	18.7919	0.0969	12.6544	-0.00422	12.6544	0.123	12.1603	-0.00492	12.1603	0.192	12.8478	-0.00773	12.8478	0.137	13.514	-0.00211	13.514	0.113	11.4285	-0.00281	11.4285
0.05455	17.8012	-0.00291	17.8012	0.07646	16.0106	-0.00255	16.0106	0.04731	20.5383	0.000728532	20.5383	0.05021	24.4976	-0.00219	24.4976	0.06281	16.1776	-0.00182	16.1776	0.06345	19.2579	-0.00182	19.2579	0.09919	12.6544	-0.00422	12.6544	0.127	12.4804	-0.00562	12.4804	0.194	12.8478	-0.00844	12.8478	0.137	13.514	-0.00422	13.514	0.115	11.583	-0.00281	11.583
0.05534	18.1082	-0.00291	18.1082	0.07646	16.0106	-0.00255	16.0106	0.0477	20.8723	0.000728532	20.8723	0.05139	24.4976	-0.00219	24.4976	0.06435	16.4887	-0.00146	16.4887	0.06483	19.7238	-0.00146	19.7238	0.10109	12.8166	-0.00422	12.8166	0.129	12.8004	-0.00633	12.8004	0.198	13.1612	-0.00844	13.1612	0.139	13.514	-0.00211	13.514	0.117	11.583	-0.00281	11.583
0.05614	18.4151	-0.00291	18.4151	0.07646	15.8567	-0.00291	15.8567	0.04867	21.2062	0.000364266	21.2062	0.05238	24.6598	-0.00219	24.6598	0.06435	16.4887	-0.00146	16.4887	0.06582	19.8791	-0.00146	19.8791	0.10147	13.3033	-0.00352	13.3033	0.129	12.9604	-0.00633	12.9604	0.2	13.4745	-0.00844	13.4745	0.142	14.1814	-0.00352	14.1814	0.117	11.583	-0.00352	11.583
0.05752	19.0289	-0.00291	19.0289	0.07686	16.0106	-0.00291	16.0106	0.04886	21.2062	0.000364266	21.2062	0.05258	25.1465	-0.00182	25.1465	0.06493	16.6443	-0.00146	16.6443	0.06602	19.8791	-0.00146	19.8791	0.10376	13.6278	-0.00352	13.6278	0.13	13.1204	-0.00633	13.1204	0.2	13.4745	-0.00844	13.4745	0.14382	14.3482	-0.00211	14.3482	0.117	11.583	-0.00281	11.583
0.0593	19.0289	-0.00328	19.0289	0.07903	16.3185	-0.00291	16.3185	0.04964	21.2062	0	21.2062	0.05376	25.471	-0.00182	25.471	0.06667	17.1109	-0.00182	17.1109	0.06602	19.8791	-0.00146	19.8791	0.11139	14.9257	-0.00352	14.9257	0.134	13.4404	-0.00633	13.4404	0.205	13.9446	-0.00844	13.9446	0.14382	14.3482	-0.00211	14.3482	0.119	11.583	-0.00281	11.583
0.0593	19.0289	-0.00328	19.0289	0.07943	16.6264	-0.00291	16.6264	0.05041	21.2062	0	21.2062	0.05772	26.7689	-0.00182	26.7689	0.06822	17.422	-0.00182	17.422	0.06701	20.0344	-0.00182	20.0344	0.11139	14.9257	-0.00422	14.9257	0.136	13.4404	-0.00633	13.4404	0.208	14.1013	-0.00844	14.1013	0.144	14.5151	-0.00211	14.5151	0.12	12.2007	-0.00281	12.2007
0.0593	19.0289	-0.00328	19.0289	0.07943	16.6264	-0.00291	16.6264	0.05099	21.3732	0	21.3732	0.05772	26.7689	-0.00219	26.7689	0.06822	17.422	-0.00182	17.422	0.0674	20.345	-0.00182	20.345	0.10796	14.1145	-0.00422	14.1145	0.136	13.7604	-0.00633	13.7604	0.208	14.2579	-0.00844	14.2579	0.146	14.6819	-0.00281	14.6819	0.123	12.2007	-0.00281	12.2007
0.0595	19.0289	-0.00328	19.0289	0.07962	16.7803	-0.00291	16.7803	0.05119	21.5402	0	21.5402	0.05594	25.9577	-0.00219	25.9577	0.06899	17.422	-0.00182	17.422	0.06918	20.8109	-0.00182	20.8109	0.10796	14.1145	-0.00422	14.1145	0.137	13.7604	-0.00633	13.7604	0.213	14.4146	-0.00844	14.4146	0.15	15.1824	-0.00352	15.1824	0.123	12.2007	-0.00422	12.2007
0.06147	19.6428	-0.00364	19.6428	0.08061	16.7803	-0.00328	16.7803	0.05196	21.8741	0.000364266	21.8741	0.05594	25.9577	-0.00219	25.9577	0.0715	18.0443	-0.00182	18.0443	0.06938	20.8109	-0.00219	20.8109	0.10834	14.2767	-0.00422	14.2767	0.142	14.4004	-0.00633	14.4004	0.215	15.0413	-0.00914	15.0413	0.15	15.6829	-0.00352	15.6829	0.124	12.5096	-0.00281	12.5096
0.06345	20.2566	-0.00328	20.2566	0.0816	16.7803	-0.00328	16.7803	0.05274	22.0411	0.000364266	22.0411	0.05614	26.1199	-0.00219	26.1199	0.07189	18.1998	-0.00182	18.1998	0.06938	21.1215	-0.00219	21.1215	0.1091	14.439	-0.00352	14.439	0.142	14.5604	-0.00633	14.5604	0.217	15.0413	-0.00984	15.0413	0.151	15.6829	-0.00281	15.6829	0.125	12.664	-0.00422	12.664
0.06365	20.2566	-0.00328	20.2566	0.08259	16.9343	-0.00328	16.9343	0.05313	22.3751	0.000364266	22.3751	0.05653	26.2822	-0.00182	26.2822	0.07208	18.3554	-0.00182	18.3554	0.07017	21.1215	-0.00182	21.1215	0.11101	14.9257	-0.00422	14.9257	0.143	14.5604	-0.00633	14.5604	0.217	15.0413	-0.00984	15.0413	0.15412	16.1835	-0.00281	16.1835	0.128	12.8185	-0.00422	12.8185
0.06365	20.2566	-0.00291	20.2566	0.08279	16.9343	-0.00328	16.9343	0.05429	22.3751	0.000364266	22.3751	0.05752	26.7689	-0.00219	26.7689	0.07286	18.3554	-0.00182	18.3554	0.07155	21.5874	-0.00182	21.5874	0.11177	14.9257	-0.00352	14.9257	0.143	14.5604	-0.00633	14.5604	0.223	15.6681	-0.00984	15.6681	0.156	16.5171	-0.00281	16.5171	0.128	12.9729	-0.00422	12.9729
0.06384	20.41	-0.00328	20.41	0.08298	16.9343	-0.00291	16.9343	0.05468	22.709	0.000364266	22.709	0.05791	26.7689	-0.00182	26.7689	0.07556	18.6665	-0.00182	18.6665	0.07313	21.7428	-0.00182	21.7428	0.11368	15.2501	-0.00422	15.2501	0.148	15.3604	-0.00844	15.3604	0.224	15.6681	-0.00984	15.6681	0.156	16.5171	-0.00352	16.5171	0.128	12.9729	-0.00422	12.9729
0.06424	20.5635	-0.00364	20.5635	0.08338	17.0882	-0.00291	17.0882	0.05507	22.876	0.000364266	22.876	0.0589	27.0933	-0.00219	27.0933	0.07575	18.9776	-0.00219	18.9776	0.07333	22.0534	-0.00182	22.0534	0.11368	15.5746	-0.00492	15.5746	0.149	15.3604	-0.00844	15.3604	0.225	15.6681	-0.00844	15.6681	0.156	16.5171	-0.00281	16.5171	0.128	12.9729	-0.00422	12.9729
0.06602	21.0239	-0.00364	21.0239	0.08535	17.5501	-0.00291	17.5501	0.05584	23.2099	0	23.2099	0.0589	27.4178	-0.00255	27.4178	0.07595	18.9776	-0.00219	18.9776	0.07333	22.0534	-0.00182	22.0534	0.11673	15.7368	-0.00492	15.7368	0.15	15.5205	-0.00773	15.5205	0.227	15.6681	-0.00844	15.6681	0.158	16.5171	-0.00352	16.5171	0.131	13.2818	-0.00422	13.2818
0.06879	21.4843	-0.00364	21.4843	0.08614	17.5501	-0.00291	17.5501	0.05642	23.2099	-0.000364266	23.2099	0.06048	27.58	-0.00255	27.58	0.07672	19.1332	-0.00219	19.1332	0.07373	22.0534	-0.00182	22.0534	0.1175	15.7368	-0.00562	15.7368	0.155	16.0005	-0.00773	16.0005	0.231	16.2948	-0.0105	16.2948	0.159	17.1845	-0.00281	17.1845	0.135	13.7451	-0.00422	13.7451
0.06879	21.4843	-0.00364	21.4843	0.08614	17.5501	-0.00291	17.5501	0.05681	23.2099	-0.000364266	23.2099	0.06088	27.58	-0.00291	27.58	0.07904	19.7554	-0.00182	19.7554	0.07392	22.364	-0.00182	22.364	0.12131	16.2235	-0.00562	16.2235	0.156	16.1605	-0.00773	16.1605	0.232	16.4515	-0.0105	16.4515	0.16175	17.3513	-0.00352	17.3513	0.135	13.7451	-0.00422	13.7451
0.06879	21.4843	-0.00328	21.4843	0.08614	17.5501	-0.00328	17.5501	0.05798	23.5439	-0.000364266	23.5439	0.06286	28.0667	-0.00291	28.0667	0.07904	19.7554	-0.00219	19.7554	0.07491	22.6746	-0.00255	22.6746	0.12207	16.2235	-0.00562	16.2235	0.156	16.3205	-0.00773	16.3205	0.234	16.6081	-0.0105	16.6081	0.163	17.3513	-0.00422	17.3513	0.135	13.7451	-0.00352	13.7451
0.06879	21.6377	-0.00364	21.6377	0.08654	17.704	-0.00328	17.704	0.05836	23.5439	-0.000364266	23.5439	0.06325	28.0667	-0.00291	28.0667	0.08039	19.7554	-0.00219	19.7554	0.0761	22.9852	-0.00182	22.9852	0.12322	16.548	-0.00492	16.548	0.156	16.3205	-0.00773	16.3205	0.237	16.7648	-0.0105	16.7648	0.163	17.3513	-0.00422	17.3513	0.136	14.054	-0.00352	14.054
0.06958	21.6377	-0.00401	21.6377	0.08733	18.0119	-0.00328	18.0119	0.05875	23.7109	0	23.7109	0.06384	28.3912	-0.00255	28.3912	0.08059	19.9109	-0.00219	19.9109	0.07689	23.2958	-0.00146	23.2958	0.12436	16.7103	-0.00492	16.7103	0.161	17.1205	-0.00844	17.1205	0.24	17.0782	-0.00984	17.0782	0.164	17.8518	-0.00422	17.8518	0.137	14.2084	-0.00422	14.2084
0.06997	21.9446	-0.00401	21.9446	0.08931	18.3198	-0.00364	18.3198	0.05933	24.0448	0	24.0448	0.06444	28.5535	-0.00255	28.5535	0.08329	20.3776	-0.00219	20.3776	0.07768	23.2958	-0.00146	23.2958	0.12513	16.8725	-0.00492	16.8725	0.162	17.1205	-0.00844	17.1205	0.241	16.9215	-0.00984	16.9215	0.168	18.1855	-0.00352	18.1855	0.14	14.3629	-0.00422	14.3629
0.07096	22.5585	-0.00437	22.5585	0.08931	18.3198	-0.00328	18.3198	0.06011	24.3788	0	24.3788	0.06483	28.7157	-0.00255	28.7157	0.08348	20.5331	-0.00219	20.5331	0.07768	23.4511	-0.00219	23.4511	0.12742	17.197	-0.00562	17.197	0.162	16.9605	-0.00844	16.9605	0.242	17.0782	-0.0105	17.0782	0.168	18.1855	-0.00422	18.1855	0.14053	14.3629	-0.00422	14.3629
0.07234	22.7119	-0.00401	22.7119	0.08931	18.0119	-0.00364	18.0119	0.0605	24.7127	0	24.7127	0.06602	29.0402	-0.00291	29.0402	0.08387	20.5331	-0.00219	20.5331	0.07887	23.917	-0.00219	23.917	0.1278	17.197	-0.00562	17.197	0.163	16.9605	-0.00844	16.9605	0.245	17.2349	-0.0105	17.2349	0.169	18.3524	-0.00352	18.3524	0.14053	14.3629	-0.00422	14.3629
0.07333	22.8654	-0.00401	22.8654	0.0899	18.0119	-0.00364	18.0119	0.06127	24.7127	0	24.7127	0.06622	29.0402	-0.00291	29.0402	0.08445	20.9998	-0.00219	20.9998	0.07985	23.917	-0.00255	23.917	0.12894	17.197	-0.00562	17.197	0.168	17.6005	-0.00844	17.6005	0.245	17.2349	-0.00984	17.2349	0.16938	18.3524	-0.00492	18.3524	0.143	14.8262	-0.00492	14.8262
0.07333	22.8654	-0.00401	22.8654	0.09049	18.3198	-0.00401	18.3198	0.06185	24.8797	-0.000364266	24.8797	0.06681	29.0402	-0.00291	29.0402	0.08677	21.3109	-0.00255	21.3109	0.08144	24.2276	-0.00255	24.2276	0.13009	17.3592	-0.00562	17.3592	0.169	17.7605	-0.00844	17.7605	0.246	17.2349	-0.00984	17.2349	0.173	19.1866	-0.00352	19.1866	0.145	14.8262	-0.00492	14.8262
0.07373	22.8654	-0.00437	22.8654	0.09266	18.6277	-0.00401	18.6277	0.06243	25.0467	-0.000364266	25.0467	0.0674	29.2024	-0.00291	29.2024	0.08716	21.4665	-0.00255	21.4665	0.08163	24.3829	-0.00255	24.3829	0.13199	17.5214	-0.00492	17.5214	0.169	17.6005	-0.00844	17.6005	0.247	17.5482	-0.0105	17.5482	0.173	19.1866	-0.00422	19.1866	0.145	14.9807	-0.00492	14.9807
0.07432	23.4792	-0.00437	23.4792	0.09266	18.6277	-0.00364	18.6277	0.06282	25.0467	-0.000364266	25.0467	0.06839	29.3646	-0.00255	29.3646	0.08774	21.4665	-0.00291	21.4665	0.08163	24.3829	-0.00291	24.3829	0.13276	17.6837	-0.00562	17.6837	0.17	17.7605	-0.00914	17.7605	0.249	17.8616	-0.0105	17.8616	0.174	19.1866	-0.00352	19.1866	0.146	14.9807	-0.00422	14.9807
0.07827	24.0931	-0.00437	24.0931	0.09266	18.6277	-0.00364	18.6277	0.0636	25.7146	-0.000364266	25.7146	0.06878	29.5269	-0.00291	29.5269	0.08948	21.9331	-0.00291	21.9331	0.08163	24.8488	-0.00291	24.8488	0.13504	18.1704	-0.00562	18.1704	0.175	18.7205	-0.00914	18.7205	0.251	18.0183	-0.0105	18.0183	0.17472	19.3534	-0.00422	19.3534	0.147	15.2895	-0.00422	15.2895
0.07827	24.0931	-0.00437	24.0931	0.09266	18.6277	-0.00364	18.6277	0.06457	25.7146	-0.000364266	25.7146	0.06997	30.0136	-0.00291	30.0136	0.08948	21.9331	-0.00255	21.9331	0.08203	24.8488	-0.00291	24.8488	0.13619	18.3326	-0.00633	18.3326	0.177	18.7205	-0.00844	18.7205	0.252	18.0183	-0.00984	18.0183	0.178	20.1876	-0.00562	20.1876	0.148	15.2895	-0.00422	15.2895
0.07788	23.9396	-0.00437	23.9396	0.09365	18.9356	-0.00364	18.9356	0.06496	25.8816	-0.000728531	25.8816	0.07056	30.1758	-0.00328	30.1758	0.08948	21.9331	-0.00255	21.9331	0.08242	25.0042	-0.00255	25.0042	0.13619	18.4948	-0.00633	18.4948	0.178	18.8805	-0.00844	18.8805	0.252	17.8616	-0.00984	17.8616	0.179	20.1876	-0.00562	20.1876	0.152	15.9073	-0.00422	15.9073
0.07788	23.9396	-0.00437	23.9396	0.09484	19.2435	-0.00364	19.2435	0.06592	25.8816	-0.000728531	25.8816	0.07056	30.338	-0.00328	30.338	0.09025	22.2442	-0.00255	22.2442	0.08321	25.3148	-0.00255	25.3148	0.16137	24.4976	-0.00914	24.4976	0.18	19.2005	-0.00844	19.2005	0.252	17.8616	-0.00984	17.8616	0.179	20.1876	-0.00562	20.1876	0.152	15.9073	-0.00422	15.9073
0.07827	24.2465	-0.00437	24.2465	0.09602	19.2435	-0.00401	19.2435	0.06631	26.2155	-0.000728531	26.2155	0.08361	36.3407	-0.00474	36.3407	0.09122	22.2442	-0.00291	22.2442	0.08381	25.4701	-0.00291	25.4701	0.16137	24.4976	-0.00914	24.4976	0.181	19.2005	-0.00914	19.2005	0.256	18.645	-0.0105	18.645	0.182	20.8549	-0.00422	20.8549	0.152	15.9073	-0.00422	15.9073
0.07847	24.5535	-0.00474	24.5535	0.09602	19.2435	-0.00364	19.2435	0.0667	26.5495	-0.000728531	26.5495	0.08361	36.3407	-0.00474	36.3407	0.09295	22.3998	-0.00182	22.3998	0.0844	25.7807	-0.00291	25.7807	0.1503	21.0906	-0.00703	21.0906	0.183	19.2005	-0.00914	19.2005	0.258	18.645	-0.0105	18.645	0.183	21.1886	-0.00492	21.1886	0.153	16.3706	-0.00562	16.3706
0.07926	24.5535	-0.00437	24.5535	0.09602	19.3975	-0.00364	19.3975	0.06748	26.7165	-0.000728531	26.7165	0.07788	32.9338	-0.00364	32.9338	0.09295	22.3998	-0.00291	22.3998	0.08519	25.7807	-0.00291	25.7807	0.14229	19.6305	-0.00633	19.6305	0.183	19.2005	-0.00914	19.2005	0.258	18.3316	-0.0105	18.3316	0.183	21.1886	-0.00492	21.1886	0.155	16.3706	-0.00422	16.3706
0.08064	24.8604	-0.00474	24.8604	0.09662	19.3975	-0.00364	19.3975	0.06786	26.7165	-0.000728531	26.7165	0.07373	31.4737	-0.00328	31.4737	0.09295	22.3998	-0.00291	22.3998	0.08638	26.2466	-0.00328	26.2466	0.14153	19.6305	-0.00562	19.6305	0.185	19.5206	-0.00984	19.5206	0.258	18.3316	-0.0105	18.3316	0.186	21.1886	-0.00492	21.1886	0.155	16.3706	-0.00562	16.3706
0.08144	25.3207	-0.00474	25.3207	0.098	20.0133	-0.00364	20.0133	0.06903	27.2174	-0.000728531	27.2174	0.07333	31.4737	-0.00291	31.4737	0.09295	22.7109	-0.00291	22.7109	0.08717	26.4019	-0.00328	26.4019	0.14153	19.6305	-0.00562	19.6305	0.187	19.8406	-0.00984	19.8406	0.259	18.4883	-0.0105	18.4883	0.186	21.1886	-0.00492	21.1886	0.157	16.8339	-0.00562	16.8339
0.08242	25.6277	-0.00474	25.6277	0.09899	20.0133	-0.00401	20.0133	0.06961	27.2174	-0.000728531	27.2174	0.07333	31.4737	-0.00291	31.4737	0.09411	23.1776	-0.00291	23.1776	0.08756	26.5572	-0.00364	26.5572	0.14267	19.7927	-0.00562	19.7927	0.188	20.0006	-0.00984	20.0006	0.26	18.9583	-0.0112	18.9583	0.187	21.1886	-0.00422	21.1886	0.159	16.8339	-0.00562	16.8339
0.08282	25.6277	-0.00474	25.6277	0.09958	20.0133	-0.00401	20.0133	0.0698	27.3844	-0.000728531	27.3844	0.07392	31.6359	-0.00291	31.6359	0.09624	23.3331	-0.00291	23.3331	0.08855	26.8678	-0.00364	26.8678	0.14458	20.1172	-0.00633	20.1172	0.188	19.8406	-0.00984	19.8406	0.264	19.115	-0.0112	19.115	0.188	21.6892	-0.00422	21.6892	0.159	16.8339	-0.00562	16.8339
0.08302	25.7811	-0.00437	25.7811	0.09958	19.8593	-0.00401	19.8593	0.07077	27.7183	-0.000728531	27.7183	0.07491	31.9604	-0.00328	31.9604	0.09624	23.3331	-0.00291	23.3331	0.08875	27.0231	-0.00291	27.0231	0.14534	20.2794	-0.00633	20.2794	0.189	20.0006	-0.00984	20.0006	0.264	19.115	-0.0112	19.115	0.192	22.1897	-0.00422	22.1897	0.16	16.8339	-0.00562	16.8339
0.08381	26.088	-0.00437	26.088	0.10017	19.8593	-0.00364	19.8593	0.07097	27.7183	-0.000728531	27.7183	0.07531	32.1226	-0.00328	32.1226	0.09624	23.3331	-0.00291	23.3331	0.08914	27.489	-0.00291	27.489	0.14725	20.7661	-0.00633	20.7661	0.191	20.4806	-0.00984	20.4806	0.264	19.115	-0.0112	19.115	0.192	22.3565	-0.00422	22.3565	0.164	17.1428	-0.00562	17.1428
0.08499	26.395	-0.00437	26.395	0.10077	20.3212	-0.00364	20.3212	0.07213	27.8853	-0.000728531	27.8853	0.0763	32.6093	-0.00328	32.6093	0.09624	23.3331	-0.00219	23.3331	0.09053	27.6443	-0.00291	27.6443	0.14802	20.9284	-0.00703	20.9284	0.193	20.6406	-0.00984	20.6406	0.264	19.115	-0.0112	19.115	0.192	22.3565	-0.00562	22.3565	0.164	17.1428	-0.00562	17.1428
0.08717	26.395	-0.0051	26.395	0.10254	20.4751	-0.00364	20.4751	0.07232	28.0523	-0.000728531	28.0523	0.07669	32.7716	-0.00364	32.7716	0.09643	23.6442	-0.00219	23.6442	0.09112	27.7997	-0.00291	27.7997	0.14954	20.9284	-0.00703	20.9284	0.193	20.6406	-0.00984	20.6406	0.266	19.4284	-0.0112	19.4284	0.193	22.5234	-0.00492	22.5234	0.165	17.1428	-0.00562	17.1428
0.08717	26.395	-0.0051	26.395	0.10274	20.4751	-0.00401	20.4751	0.0731	28.2193	-0.000728531	28.2193	0.07748	32.7716	-0.00364	32.7716	0.09817	23.9553	-0.00291	23.9553	0.09112	27.955	-0.00328	27.955	0.1503	20.9284	-0.00633	20.9284	0.194	20.6406	-0.00984	20.6406	0.269	19.5851	-0.0112	19.5851	0.19532	22.857	-0.00492	22.857	0.165	17.7606	-0.00562	17.7606
0.08717	26.7019	-0.0051	26.7019	0.10294	20.4751	-0.00364	20.4751	0.07368	28.5532	-0.000728531	28.5532	0.07788	32.7716	-0.00328	32.7716	0.09952	24.2664	-0.00291	24.2664	0.09191	27.955	-0.00364	27.955	0.15259	21.2528	-0.00633	21.2528	0.195	20.9606	-0.00984	20.9606	0.27	19.8984	-0.0112	19.8984	0.197	23.5244	-0.00422	23.5244	0.167	17.7606	-0.00562	17.7606
0.08855	27.6226	-0.0051	27.6226	0.10314	20.4751	-0.00401	20.4751	0.07446	28.8872	-0.000728531	28.8872	0.07906	33.096	-0.00328	33.096	0.09952	24.2664	-0.00291	24.2664	0.0927	28.2656	-0.00364	28.2656	0.15297	21.5773	-0.00633	21.5773	0.198	20.9606	-0.00984	20.9606	0.271	19.7418	-0.0112	19.7418	0.198	23.5244	-0.00422	23.5244	0.169	17.915	-0.00633	17.915
0.09013	27.6226	-0.00474	27.6226	0.10393	20.783	-0.00401	20.783	0.07484	28.8872	-0.00109	28.8872	0.07926	33.4205	-0.00328	33.4205	0.09952	24.2664	-0.00291	24.2664	0.09349	28.7315	-0.00364	28.7315	0.15488	21.7396	-0.00703	21.7396	0.199	21.2806	-0.00984	21.2806	0.271	19.8984	-0.0112	19.8984	0.198	23.5244	-0.00422	23.5244	0.169	18.2239	-0.00562	18.2239
0.09132	27.9295	-0.0051	27.9295	0.1059	21.2448	-0.00401	21.2448	0.07581	29.2211	-0.000728531	29.2211	0.08025	33.5827	-0.00364	33.5827	0.09972	24.2664	-0.00291	24.2664	0.09369	28.7315	-0.00364	28.7315	0.15488	21.7396	-0.00703	21.7396	0.199	21.4406	-0.00984	21.4406	0.271	19.8984	-0.0112	19.8984	0.199	23.5244	-0.00422	23.5244	0.169	18.3783	-0.00703	18.3783
0.09132	27.9295	-0.0051	27.9295	0.1059	21.2448	-0.00437	21.2448	0.07601	29.2211	-0.00146	29.2211	0.08025	33.5827	-0.00364	33.5827	0.10049	24.422	-0.00291	24.422	0.09409	28.8868	-0.00364	28.8868	0.15755	22.064	-0.00703	22.064	0.201	21.4406	-0.00844	21.4406	0.273	20.3685	-0.012	20.3685	0.202	24.5254	-0.00492	24.5254	0.171	18.5328	-0.00562	18.5328
0.09132	27.7761	-0.0051	27.7761	0.1059	21.2448	-0.00401	21.2448	0.07678	29.7221	-0.00146	29.7221	0.08163	33.9072	-0.00364	33.9072	0.103	25.0442	-0.00291	25.0442	0.09448	28.8868	-0.00364	28.8868	0.1587	22.3885	-0.00703	22.3885	0.202	22.0806	-0.00984	22.0806	0.277	20.3685	-0.012	20.3685	0.203	24.5254	-0.00422	24.5254	0.175	18.8416	-0.00633	18.8416
0.09132	27.7761	-0.00546	27.7761	0.1063	21.3988	-0.00437	21.3988	0.07756	29.7221	-0.00146	29.7221	0.08223	34.2317	-0.00364	34.2317	0.103	25.0442	-0.00291	25.0442	0.09567	29.6633	-0.00364	29.6633	0.15946	22.5507	-0.00703	22.5507	0.204	22.0806	-0.00984	22.0806	0.278	20.5252	-0.012	20.5252	0.20295	24.5254	-0.00492	24.5254	0.175	18.9961	-0.00633	18.9961
0.09171	28.2365	-0.0051	28.2365	0.10689	21.3988	-0.00437	21.3988	0.07814	29.8891	-0.00146	29.8891	0.08262	34.3939	-0.00364	34.3939	0.103	24.8886	-0.00291	24.8886	0.09626	29.6633	-0.00401	29.6633	0.16137	23.0374	-0.00773	23.0374	0.204	22.0806	-0.0105	22.0806	0.278	20.3685	-0.012	20.3685	0.20295	24.6923	-0.00562	24.6923	0.175	18.9961	-0.00633	18.9961
0.0927	28.8503	-0.00583	28.8503	0.10808	21.7067	-0.00437	21.7067	0.07833	30.056	-0.00146	30.056	0.08361	34.8806	-0.00401	34.8806	0.103	24.8886	-0.00291	24.8886	0.09666	29.6633	-0.00364	29.6633	0.16213	23.0374	-0.00703	23.0374	0.204	22.0806	-0.00984	22.0806	0.278	20.5252	-0.012	20.5252	0.208	25.1928	-0.00633	25.1928	0.175	18.9961	-0.00703	18.9961
0.09586	29.7711	-0.00583	29.7711	0.10946	22.0146	-0.00401	22.0146	0.0793	30.39	-0.00146	30.39	0.084	34.8806	-0.00364	34.8806	0.10378	25.3553	-0.00291	25.3553	0.09666	29.6633	-0.00401	29.6633	0.16251	23.0374	-0.00703	23.0374	0.206	22.4006	-0.0105	22.4006	0.28	20.9952	-0.012	20.9952	0.208	25.1928	-0.00562	25.1928	0.179	19.4594	-0.00703	19.4594
0.09586	29.7711	-0.00583	29.7711	0.10946	22.0146	-0.00364	22.0146	0.07969	30.557	-0.00146	30.557	0.0842	34.8806	-0.00364	34.8806	0.10378	25.6664	-0.00291	25.6664	0.09824	30.1292	-0.00364	30.1292	0.16404	23.0374	-0.00703	23.0374	0.209	22.7206	-0.0105	22.7206	0.283	21.1519	-0.012	21.1519	0.208	25.5265	-0.00633	25.5265	0.18041	19.6138	-0.00703	19.6138
0.09567	29.0038	-0.00546	29.0038	0.10966	21.8606	-0.00364	21.8606	0.08066	30.8909	-0.00182	30.8909	0.08499	34.8806	-0.00364	34.8806	0.1061	25.6664	-0.00291	25.6664	0.09903	30.4398	-0.00364	30.4398	0.16556	23.6864	-0.00703	23.6864	0.209	22.7206	-0.0105	22.7206	0.28375	21.3086	-0.012	21.3086	0.209	25.6933	-0.00633	25.6933	0.18079	19.6138	-0.00703	19.6138
0.09567	29.0038	-0.00546	29.0038	0.10966	21.8606	-0.00364	21.8606	0.08144	30.8909	-0.00219	30.8909	0.08578	35.5296	-0.00364	35.5296	0.1061	25.822	-0.00328	25.822	0.09903	30.4398	-0.00364	30.4398	0.16671	23.6864	-0.00773	23.6864	0.209	22.7206	-0.00984	22.7206	0.285	21.3086	-0.0127	21.3086	0.21058	25.8601	-0.00633	25.8601	0.18079	19.6138	-0.00703	19.6138
0.09567	29.0038	-0.00546	29.0038	0.11064	22.3225	-0.00364	22.3225	0.08221	31.2249	-0.00219	31.2249	0.08638	35.5296	-0.00401	35.5296	0.1061	25.822	-0.00328	25.822	0.09903	30.4398	-0.00364	30.4398	0.16938	23.6864	-0.00773	23.6864	0.21	22.7206	-0.00984	22.7206	0.285	21.3086	-0.012	21.3086	0.212	26.3607	-0.00633	26.3607	0.18155	20.0771	-0.00703	20.0771
0.09586	29.4641	-0.00546	29.4641	0.11242	22.7843	-0.00364	22.7843	0.08279	31.2249	-0.00182	31.2249	0.08776	35.5296	-0.00401	35.5296	0.10687	26.1331	-0.00328	26.1331	0.10002	31.2164	-0.00401	31.2164	0.16976	24.0109	-0.00773	24.0109	0.214	23.3607	-0.0105	23.3607	0.285	21.3086	-0.0127	21.3086	0.214	26.3607	-0.00562	26.3607	0.185	20.2316	-0.00703	20.2316
0.09685	30.078	-0.00583	30.078	0.11302	22.7843	-0.00437	22.7843	0.08299	31.5588	-0.00182	31.5588	0.08796	35.8541	-0.00401	35.8541	0.10745	26.5997	-0.00364	26.5997	0.10081	31.2164	-0.00364	31.2164	0.17167	24.3353	-0.00773	24.3353	0.215	23.3607	-0.0105	23.3607	0.287	21.6219	-0.012	21.6219	0.214	26.5275	-0.00633	26.5275	0.186	20.2316	-0.00633	20.2316
0.09784	30.2314	-0.00583	30.2314	0.11302	22.4764	-0.00364	22.4764	0.08357	31.5588	-0.00182	31.5588	0.08895	36.1785	-0.00401	36.1785	0.10938	26.7553	-0.00364	26.7553	0.10179	31.527	-0.00401	31.527	0.17205	24.4976	-0.00773	24.4976	0.215	23.2007	-0.0105	23.2007	0.29	21.9353	-0.0127	21.9353	0.215	26.5275	-0.00633	26.5275	0.186	20.2316	-0.00633	20.2316
0.10041	30.6918	-0.00583	30.6918	0.11302	22.4764	-0.00437	22.4764	0.08415	31.7258	-0.00255	31.7258	0.08914	36.3407	-0.00401	36.3407	0.10957	26.7553	-0.00364	26.7553	0.10219	31.6823	-0.00401	31.6823	0.17319	24.4976	-0.00773	24.4976	0.215	23.2007	-0.0105	23.2007	0.291	21.9353	-0.012	21.9353	0.218	27.5285	-0.00633	27.5285	0.186	20.5405	-0.00633	20.5405
0.10041	30.6918	-0.00583	30.6918	0.114	23.0922	-0.00437	23.0922	0.08493	31.8928	-0.00255	31.8928	0.08974	36.3407	-0.00401	36.3407	0.10957	26.5997	-0.00328	26.5997	0.10278	31.9929	-0.00401	31.9929	0.1793	26.1199	-0.00773	26.1199	0.217	23.5207	-0.0105	23.5207	0.291	21.9353	-0.0127	21.9353	0.219	27.5285	-0.00633	27.5285	0.191	21.1582	-0.00703	21.1582
0.10041	30.6918	-0.00583	30.6918	0.11479	23.0922	-0.00437	23.0922	0.08551	32.3937	-0.00219	32.3937	0.0929	37.9631	-0.00401	37.9631	0.10957	26.5997	-0.00291	26.5997	0.10338	32.1482	-0.00401	32.1482	0.1793	26.1199	-0.00844	26.1199	0.219	24.0007	-0.0112	24.0007	0.291	22.092	-0.0127	22.092	0.219	27.5285	-0.00562	27.5285	0.191	21.3127	-0.00703	21.3127
0.10041	30.8453	-0.00583	30.8453	0.11657	23.4001	-0.00401	23.4001	0.08609	32.7277	-0.00219	32.7277	0.0929	37.9631	-0.00437	37.9631	0.11073	27.222	-0.00328	27.222	0.10555	32.9247	-0.00401	32.9247	0.17701	25.7954	-0.00773	25.7954	0.221	24.0007	-0.0105	24.0007	0.29251	22.4053	-0.01336	22.4053	0.22	27.6954	-0.00562	27.6954	0.191	21.4671	-0.00703	21.4671
0.10081	31.1522	-0.00656	31.1522	0.11657	23.4001	-0.00401	23.4001	0.08667	32.7277	-0.00219	32.7277	0.09171	37.6386	-0.00401	37.6386	0.11247	27.3775	-0.00364	27.3775	0.10555	32.9247	-0.00437	32.9247	0.17701	25.7954	-0.00844	25.7954	0.221	24.0007	-0.0112	24.0007	0.297	22.562	-0.01336	22.562	0.223	28.0291	-0.00562	28.0291	0.191	21.4671	-0.00703	21.4671
0.10219	31.3056	-0.00619	31.3056	0.11677	23.4001	-0.00401	23.4001	0.08725	33.0616	-0.00291	33.0616	0.09171	37.6386	-0.00437	37.6386	0.11247	27.3775	-0.00364	27.3775	0.10555	32.7694	-0.00437	32.7694	0.17739	25.7954	-0.00773	25.7954	0.221	24.1607	-0.0105	24.1607	0.297	22.562	-0.01336	22.562	0.224	28.3627	-0.00773	28.3627	0.194	21.6215	-0.00844	21.6215
0.10338	31.9195	-0.00656	31.9195	0.11677	23.4001	-0.00437	23.4001	0.08784	33.2286	-0.00291	33.2286	0.09191	37.6386	-0.00401	37.6386	0.11267	27.3775	-0.00364	27.3775	0.10555	32.7694	-0.00437	32.7694	0.17968	26.2822	-0.00844	26.2822	0.224	24.6407	-0.0112	24.6407	0.297	22.8754	-0.0141	22.8754	0.225	28.3627	-0.00562	28.3627	0.195	21.776	-0.00844	21.776
0.10496	31.9195	-0.00656	31.9195	0.11697	23.708	-0.0051	23.708	0.0888	33.3956	-0.00291	33.3956	0.0931	38.1253	-0.00437	38.1253	0.11305	27.5331	-0.00364	27.5331	0.10594	33.08	-0.00437	33.08	0.18235	26.6066	-0.00844	26.6066	0.227	24.8007	-0.0112	24.8007	0.297	22.8754	-0.0141	22.8754	0.225	28.3627	-0.00633	28.3627	0.197	22.2393	-0.00773	22.2393
0.10496	31.9195	-0.00656	31.9195	0.11894	24.1699	-0.00437	24.1699	0.089	33.3956	-0.00255	33.3956	0.09448	38.4498	-0.00437	38.4498	0.11344	27.6886	-0.00364	27.6886	0.10614	33.2353	-0.00437	33.2353	0.18235	26.7689	-0.00844	26.7689	0.227	24.8007	-0.0127	24.8007	0.298	23.1887	-0.0141	23.1887	0.227	29.0301	-0.00633	29.0301	0.197	22.3938	-0.00703	22.3938
0.10436	31.766	-0.00656	31.766	0.12013	24.1699	-0.0051	24.1699	0.08958	33.8965	-0.00291	33.8965	0.09448	38.6121	-0.00437	38.6121	0.11556	28.1553	-0.00364	28.1553	0.10654	33.5459	-0.00437	33.5459	0.18311	26.9311	-0.00844	26.9311	0.227	24.8007	-0.0112	24.8007	0.299	23.3454	-0.0141	23.3454	0.229	29.5306	-0.00633	29.5306	0.198	22.5482	-0.00773	22.5482
0.10436	31.9195	-0.00656	31.9195	0.12013	24.1699	-0.00437	24.1699	0.09016	33.8965	-0.00291	33.8965	0.09488	38.7743	-0.00437	38.7743	0.11556	28.1553	-0.00364	28.1553	0.10733	33.5459	-0.00437	33.5459	0.18464	27.0933	-0.00984	27.0933	0.227	24.9607	-0.0112	24.9607	0.305	23.5021	-0.0141	23.5021	0.229	29.5306	-0.00633	29.5306	0.2	22.8571	-0.00773	22.8571
0.10515	32.3799	-0.00656	32.3799	0.12013	24.1699	-0.00437	24.1699	0.09113	34.2305	-0.00291	34.2305	0.09567	38.9365	-0.0051	38.9365	0.11556	28.1553	-0.00364	28.1553	0.10772	33.5459	-0.00437	33.5459	0.1854	27.2556	-0.00984	27.2556	0.228	25.1207	-0.0112	25.1207	0.305	23.5021	-0.0141	23.5021	0.23	29.6974	-0.00633	29.6974	0.20168	22.8571	-0.00844	22.8571
0.10595	32.5333	-0.00656	32.5333	0.12072	24.1699	-0.00437	24.1699	0.09191	34.3975	-0.00291	34.3975	0.09606	39.0988	-0.0051	39.0988	0.11556	28.1553	-0.00364	28.1553	0.10851	34.0119	-0.00437	34.0119	0.18693	27.4178	-0.00984	27.4178	0.233	25.7607	-0.0112	25.7607	0.304	23.5021	-0.0141	23.5021	0.23118	29.6974	-0.00633	29.6974	0.20206	22.8571	-0.00773	22.8571
0.10674	33.1472	-0.00656	33.1472	0.1223	24.9396	-0.00437	24.9396	0.0923	34.5644	-0.00291	34.5644	0.09685	39.261	-0.0051	39.261	0.11653	28.6219	-0.00364	28.6219	0.10911	34.1672	-0.00401	34.1672	0.18922	27.9045	-0.00984	27.9045	0.233	25.7607	-0.0112	25.7607	0.304	23.8154	-0.0141	23.8154	0.233	30.5316	-0.00633	30.5316	0.20244	22.8571	-0.00844	22.8571
0.10713	33.6075	-0.00656	33.6075	0.12329	24.9396	-0.00437	24.9396	0.09346	34.8984	-0.00291	34.8984	0.09804	39.7477	-0.0051	39.7477	0.11827	28.9331	-0.00364	28.9331	0.1097	34.6331	-0.00437	34.6331	0.18998	27.9045	-0.00984	27.9045	0.233	25.7607	-0.0112	25.7607	0.305	23.9721	-0.0141	23.9721	0.235	30.5316	-0.00703	30.5316	0.20244	23.3204	-0.00844	23.3204
0.10891	33.761	-0.00656	33.761	0.12329	24.9396	-0.0051	24.9396	0.09365	35.2323	-0.00291	35.2323	0.09843	39.7477	-0.0051	39.7477	0.11885	28.9331	-0.00364	28.9331	0.1099	34.7884	-0.00474	34.7884	0.19189	28.229	-0.00984	28.229	0.233	25.7607	-0.0112	25.7607	0.31	24.4422	-0.0141	24.4422	0.235	30.6985	-0.00703	30.6985	0.209	23.7837	-0.00844	23.7837
0.1099	34.0679	-0.00656	34.0679	0.12329	24.9396	-0.0051	24.9396	0.09443	35.2323	-0.00291	35.2323	0.09942	40.0722	-0.0051	40.0722	0.11885	29.0886	-0.00401	29.0886	0.11148	35.099	-0.00474	35.099	0.19227	28.229	-0.00984	28.229	0.235	25.9207	-0.0112	25.9207	0.311	24.4422	-0.0141	24.4422	0.235	30.6985	-0.00844	30.6985	0.209	23.7837	-0.00844	23.7837
0.1101	34.0679	-0.00692	34.0679	0.12388	25.0936	-0.0051	25.0936	0.09482	35.3993	-0.00291	35.3993	0.09962	40.0722	-0.0051	40.0722	0.11885	29.2442	-0.00401	29.2442	0.11148	35.099	-0.00474	35.099	0.19417	28.5535	-0.00984	28.5535	0.238	26.5608	-0.0112	26.5608	0.311	24.4422	-0.0141	24.4422	0.23652	31.0322	-0.00773	31.0322	0.208	23.7837	-0.00844	23.7837
0.11029	34.2214	-0.00729	34.2214	0.12467	25.2475	-0.0051	25.2475	0.09579	35.9003	-0.00328	35.9003	0.10061	40.3966	-0.0051	40.3966	0.12059	29.7108	-0.00401	29.7108	0.11187	35.099	-0.00474	35.099	0.19456	28.8779	-0.00984	28.8779	0.239	26.5608	-0.0112	26.5608	0.311	24.4422	-0.0141	24.4422	0.24	31.3658	-0.00773	31.3658	0.208	23.7837	-0.00844	23.7837
0.11069	34.3748	-0.00692	34.3748	0.12645	25.7093	-0.0051	25.7093	0.09617	35.9003	-0.00328	35.9003	0.10081	40.7211	-0.0051	40.7211	0.12156	29.7108	-0.00364	29.7108	0.11247	35.2543	-0.00474	35.2543	0.19646	28.8779	-0.00914	28.8779	0.24	26.5608	-0.012	26.5608	0.312	24.5988	-0.0141	24.5988	0.24	31.6995	-0.00773	31.6995	0.21	24.4015	-0.00914	24.4015
0.11306	35.1421	-0.00729	35.1421	0.12665	26.0172	-0.0051	26.0172	0.09695	35.9003	-0.00328	35.9003	0.10179	40.7211	-0.00474	40.7211	0.12194	29.7108	-0.00364	29.7108	0.11326	35.7202	-0.00474	35.7202	0.19761	28.8779	-0.00984	28.8779	0.24	26.7208	-0.012	26.7208	0.313	24.9122	-0.0141	24.9122	0.241	31.6995	-0.00633	31.6995	0.213	24.7103	-0.00914	24.7103
0.11365	35.1421	-0.00729	35.1421	0.12685	26.0172	-0.0051	26.0172	0.09734	36.2342	-0.00364	36.2342	0.10239	40.7211	-0.0051	40.7211	0.12194	29.7108	-0.00364	29.7108	0.11524	36.0308	-0.0051	36.0308	0.19913	29.5269	-0.00984	29.5269	0.241	26.7208	-0.012	26.7208	0.318	25.0689	-0.0141	25.0689	0.243	32.3669	-0.00844	32.3669	0.213	24.7103	-0.00914	24.7103
0.11365	34.8352	-0.00729	34.8352	0.12704	26.0172	-0.0051	26.0172	0.09811	36.4012	-0.00364	36.4012	0.10318	41.37	-0.0051	41.37	0.12233	29.8664	-0.00364	29.8664	0.11524	36.3415	-0.0051	36.3415	0.19913	29.5269	-0.00984	29.5269	0.244	27.3608	-0.012	27.3608	0.318	25.0689	-0.0141	25.0689	0.245	32.7006	-0.00773	32.7006	0.214	24.8648	-0.00914	24.8648
0.11306	34.8352	-0.00729	34.8352	0.12783	26.0172	-0.0051	26.0172	0.0985	36.5682	-0.00364	36.5682	0.10318	41.37	-0.0051	41.37	0.12291	30.0219	-0.00364	30.0219	0.11504	36.3415	-0.0051	36.3415	0.20104	29.8513	-0.00984	29.8513	0.246	27.3608	-0.0127	27.3608	0.318	25.0689	-0.0141	25.0689	0.246	33.0342	-0.00773	33.0342	0.215	24.8648	-0.00914	24.8648
0.11306	34.8352	-0.00729	34.8352	0.12882	26.3251	-0.0051	26.3251	0.09928	36.9021	-0.00364	36.9021	0.10417	41.6945	-0.0051	41.6945	0.12484	30.6441	-0.00364	30.6441	0.11504	36.6521	-0.0051	36.6521	0.20219	29.8513	-0.00984	29.8513	0.246	27.3608	-0.0127	27.3608	0.318	25.2256	-0.0148	25.2256	0.246	33.0342	-0.00773	33.0342	0.216	25.4825	-0.00914	25.4825
0.11405	35.2956	-0.00729	35.2956	0.12981	26.3251	-0.0051	26.3251	0.09966	36.9021	-0.00364	36.9021	0.10476	41.6945	-0.0051	41.6945	0.12503	30.6441	-0.00401	30.6441	0.11563	36.6521	-0.0051	36.6521	0.2102	31.9604	-0.00984	31.9604	0.246	27.3608	-0.0127	27.3608	0.32	25.6956	-0.01336	25.6956	0.247	33.3679	-0.00773	33.3679	0.22	25.4825	-0.00914	25.4825
0.11504	35.449	-0.00729	35.449	0.12981	26.3251	-0.0051	26.3251	0.10083	37.2361	-0.00401	37.2361	0.10891	43.8036	-0.0051	43.8036	0.12503	30.6441	-0.00401	30.6441	0.11622	36.8074	-0.00546	36.8074	0.2102	31.9604	-0.01055	31.9604	0.247	27.8408	-0.0127	27.8408	0.323	26.009	-0.0148	26.009	0.249	33.7016	-0.00773	33.7016	0.22	25.637	-0.00914	25.637
0.11563	35.756	-0.00729	35.756	0.12981	26.4791	-0.0051	26.4791	0.10083	37.4031	-0.00401	37.4031	0.10891	43.8036	-0.00546	43.8036	0.12503	30.6441	-0.00401	30.6441	0.11701	37.118	-0.0051	37.118	0.20638	30.987	-0.01055	30.987	0.252	28.4808	-0.0127	28.4808	0.323	26.009	-0.0141	26.009	0.25	33.8685	-0.00773	33.8685	0.22	25.7914	-0.00984	25.7914
0.11642	36.0629	-0.00729	36.0629	0.13119	26.9409	-0.00546	26.9409	0.1018	37.737	-0.00401	37.737	0.10693	42.8302	-0.00546	42.8302	0.12619	30.7997	-0.00401	30.7997	0.11741	37.2733	-0.0051	37.2733	0.20638	30.987	-0.01125	30.987	0.252	28.4808	-0.0127	28.4808	0.323	26.009	-0.0141	26.009	0.251	33.8685	-0.00844	33.8685	0.22181	26.1003	-0.00914	26.1003
0.11701	36.5232	-0.00729	36.5232	0.13218	27.2488	-0.00546	27.2488	0.1018	37.904	-0.00364	37.904	0.10693	42.8302	-0.00583	42.8302	0.12774	31.1108	-0.00401	31.1108	0.118	37.5839	-0.00474	37.5839	0.20753	31.4737	-0.01125	31.4737	0.252	28.3208	-0.0127	28.3208	0.324	26.009	-0.0141	26.009	0.25178	34.0353	-0.00773	34.0353	0.224	26.1003	-0.00914	26.1003
0.1186	37.2906	-0.00765	37.2906	0.13317	27.2488	-0.00546	27.2488	0.10296	37.904	-0.00401	37.904	0.10753	43.3169	-0.00583	43.3169	0.12793	31.1108	-0.00401	31.1108	0.1186	37.7392	-0.00474	37.7392	0.20867	31.4737	-0.01125	31.4737	0.252	28.3208	-0.0127	28.3208	0.328	26.6357	-0.0155	26.6357	0.25445	34.8695	-0.00844	34.8695	0.224	26.2547	-0.00914	26.2547
0.11899	37.2906	-0.00765	37.2906	0.13337	27.2488	-0.00546	27.2488	0.10335	38.4049	-0.00401	38.4049	0.10812	43.3169	-0.00583	43.3169	0.12813	31.1108	-0.00401	31.1108	0.11919	37.8945	-0.0051	37.8945	0.20982	31.7982	-0.01055	31.7982	0.253	28.4808	-0.0141	28.4808	0.329	26.6357	-0.0155	26.6357	0.256	34.8695	-0.00773	34.8695	0.224	26.2547	-0.00914	26.2547
0.11939	37.2906	-0.00765	37.2906	0.13337	27.2488	-0.00546	27.2488	0.10412	38.4049	-0.00401	38.4049	0.10871	43.6414	-0.00546	43.6414	0.12813	31.1108	-0.00401	31.1108	0.11958	38.2051	-0.0051	38.2051	0.21134	32.1226	-0.01055	32.1226	0.255	29.1208	-0.0141	29.1208	0.33	26.479	-0.0148	26.479	0.256	34.8695	-0.00773	34.8695	0.226	26.5636	-0.00914	26.5636
0.11939	37.2906	-0.00765	37.2906	0.13396	27.5567	-0.00546	27.5567	0.1047	38.7389	-0.00401	38.7389	0.1095	43.9658	-0.00546	43.9658	0.12851	31.4219	-0.00401	31.4219	0.11998	38.2051	-0.0051	38.2051	0.21287	32.1226	-0.01125	32.1226	0.258	29.1208	-0.0141	29.1208	0.33	26.479	-0.0148	26.479	0.256	34.8695	-0.00773	34.8695	0.228	27.0269	-0.00914	27.0269
0.12037	37.9044	-0.00765	37.9044	0.13593	27.7107	-0.00546	27.7107	0.10548	39.0728	-0.00401	39.0728	0.11029	43.9658	-0.00583	43.9658	0.13141	31.5775	-0.00401	31.5775	0.12037	38.5157	-0.0051	38.5157	0.21439	32.1226	-0.01125	32.1226	0.258	29.2808	-0.0134	29.2808	0.331	26.6357	-0.0148	26.6357	0.259	35.7037	-0.00773	35.7037	0.23	27.0269	-0.00914	27.0269
0.12196	38.2113	-0.00801	38.2113	0.13673	27.8646	-0.00546	27.8646	0.10626	39.2398	-0.00401	39.2398	0.11108	43.9658	-0.00583	43.9658	0.13141	31.733	-0.00437	31.733	0.12255	38.9816	-0.00546	38.9816	0.21516	32.7716	-0.01125	32.7716	0.258	29.2808	-0.0134	29.2808	0.332	26.7924	-0.0155	26.7924	0.261	35.8705	-0.00844	35.8705	0.23	27.1814	-0.0112	27.1814
0.12275	38.2113	-0.00801	38.2113	0.13673	28.1725	-0.00546	28.1725	0.10664	39.2398	-0.00437	39.2398	0.11148	44.6148	-0.00583	44.6148	0.13141	31.733	-0.00437	31.733	0.12255	39.2923	-0.00546	39.2923	0.2163	32.9338	-0.01125	32.9338	0.259	29.6009	-0.0141	29.6009	0.336	27.2624	-0.0155	27.2624	0.261	36.0374	-0.00773	36.0374	0.23	27.3358	-0.0112	27.3358
0.12294	38.0579	-0.00801	38.0579	0.13673	28.1725	-0.00583	28.1725	0.10781	39.9077	-0.00401	39.9077	0.11207	44.777	-0.00583	44.777	0.1316	32.0441	-0.00437	32.0441	0.12255	39.2923	-0.00546	39.2923	0.21744	33.2583	-0.01125	33.2583	0.263	30.2409	-0.0141	30.2409	0.336	27.4191	-0.0155	27.4191	0.261	36.371	-0.00844	36.371	0.232	27.3358	-0.0112	27.3358
0.12294	38.0579	-0.00801	38.0579	0.13732	28.1725	-0.00583	28.1725	0.10781	39.9077	-0.00437	39.9077	0.11267	45.1015	-0.00583	45.1015	0.13218	32.3552	-0.00437	32.3552	0.12275	39.6029	-0.00546	39.6029	0.21897	33.5827	-0.01125	33.5827	0.264	30.2409	-0.0141	30.2409	0.336	27.2624	-0.0155	27.2624	0.264	36.8716	-0.00773	36.8716	0.234	27.9536	-0.0112	27.9536
0.12314	38.3648	-0.00801	38.3648	0.13771	28.1725	-0.00583	28.1725	0.10858	39.9077	-0.00474	39.9077	0.11346	45.4259	-0.00583	45.4259	0.1347	32.8219	-0.00401	32.8219	0.12275	39.6029	-0.00546	39.6029	0.22012	33.5827	-0.01125	33.5827	0.264	30.0809	-0.0141	30.0809	0.336	27.4191	-0.0162	27.4191	0.267	37.2052	-0.00844	37.2052	0.236	28.2625	-0.0112	28.2625
0.12334	38.5182	-0.00801	38.5182	0.13989	28.6344	-0.00583	28.6344	0.10878	39.9077	-0.00474	39.9077	0.11405	45.4259	-0.00583	45.4259	0.1347	32.8219	-0.00401	32.8219	0.12373	39.7582	-0.00546	39.7582	0.22126	33.745	-0.01125	33.745	0.264	30.0809	-0.0141	30.0809	0.339	27.5758	-0.0162	27.5758	0.267	37.2052	-0.00844	37.2052	0.236	28.2625	-0.00984	28.2625
0.12452	38.9786	-0.00838	38.9786	0.13989	28.6344	-0.00583	28.6344	0.10975	40.4087	-0.00474	40.4087	0.11464	45.5882	-0.00583	45.5882	0.13431	32.8219	-0.00401	32.8219	0.12413	40.0688	-0.00583	40.0688	0.22279	34.0695	-0.01265	34.0695	0.2654	30.5609	-0.0141	30.5609	0.341	28.0458	-0.0162	28.0458	0.266	37.0384	-0.00844	37.0384	0.236	28.2625	-0.0112	28.2625
0.12512	39.1321	-0.00838	39.1321	0.13989	28.6344	-0.00583	28.6344	0.11052	40.4087	-0.00437	40.4087	0.11543	45.9126	-0.00656	45.9126	0.13431	32.8219	-0.00401	32.8219	0.12492	40.2241	-0.00583	40.2241	0.22507	34.0695	-0.01125	34.0695	0.268	30.8809	-0.0141	30.8809	0.342	28.2025	-0.0162	28.2025	0.266	37.0384	-0.00844	37.0384	0.238	28.7258	-0.0105	28.7258
0.1263	39.7459	-0.00838	39.7459	0.13989	28.6344	-0.00583	28.6344	0.11091	40.9096	-0.00474	40.9096	0.11662	45.9126	-0.00583	45.9126	0.1347	32.8219	-0.00474	32.8219	0.12532	40.2241	-0.00583	40.2241	0.22507	34.7184	-0.01195	34.7184	0.27	30.8809	-0.0141	30.8809	0.342	28.2025	-0.0162	28.2025	0.27	37.7058	-0.00844	37.7058	0.2408	29.0346	-0.0112	29.0346
0.12709	40.0528	-0.00838	40.0528	0.14068	29.0962	-0.00583	29.0962	0.11149	41.0766	-0.00474	41.0766	0.11662	46.5616	-0.00619	46.5616	0.13605	33.2886	-0.00437	33.2886	0.12611	40.69	-0.00583	40.69	0.22698	34.5562	-0.01125	34.5562	0.27	30.8809	-0.0148	30.8809	0.342	28.0458	-0.0155	28.0458	0.272	38.0394	-0.00914	38.0394	0.24194	29.0346	-0.0105	29.0346
0.12828	40.5132	-0.00874	40.5132	0.14226	29.5581	-0.00583	29.5581	0.11207	41.2436	-0.00474	41.2436	0.11761	46.3993	-0.00583	46.3993	0.13798	33.7552	-0.00437	33.7552	0.1267	40.69	-0.00583	40.69	0.22774	34.7184	-0.01195	34.7184	0.27	31.0409	-0.0148	31.0409	0.344	28.0458	-0.0155	28.0458	0.272	38.0394	-0.00914	38.0394	0.24194	29.1891	-0.0105	29.1891
0.12868	40.6666	-0.00874	40.6666	0.14344	29.5581	-0.00583	29.5581	0.11285	41.5775	-0.00474	41.5775	0.118	46.5616	-0.00619	46.5616	0.13798	33.7552	-0.00437	33.7552	0.12709	41.0006	-0.00583	41.0006	0.22889	35.0429	-0.01125	35.0429	0.272	31.3609	-0.0148	31.3609	0.348	28.9859	-0.0162	28.9859	0.273	38.3731	-0.0105	38.3731	0.24194	29.1891	-0.0105	29.1891
0.12887	40.6666	-0.00874	40.6666	0.14344	29.4041	-0.00619	29.4041	0.11324	41.9115	-0.0051	41.9115	0.1186	46.886	-0.00583	46.886	0.13798	33.7552	-0.00437	33.7552	0.12749	41.3112	-0.00583	41.3112	0.23003	35.0429	-0.01195	35.0429	0.276	32.0009	-0.0155	32.0009	0.348	28.9859	-0.0162	28.9859	0.274	38.7068	-0.00914	38.7068	0.247	29.9613	-0.0112	29.9613
0.12887	40.6666	-0.00838	40.6666	0.14364	29.4041	-0.00583	29.4041	0.11382	41.9115	-0.0051	41.9115	0.11919	46.886	-0.00619	46.886	0.13818	33.9108	-0.00437	33.9108	0.12927	41.9324	-0.00583	41.9324	0.23881	37.6386	-0.01125	37.6386	0.276	32.0009	-0.0148	32.0009	0.348	28.8292	-0.0162	28.8292	0.276	39.3742	-0.00984	39.3742	0.247	29.9613	-0.0112	29.9613
0.13006	41.127	-0.00838	41.127	0.14384	29.5581	-0.00619	29.5581	0.11459	41.9115	-0.0051	41.9115	0.12373	49.4818	-0.00583	49.4818	0.13933	34.533	-0.00474	34.533	0.12927	41.9324	-0.00619	41.9324	0.23881	37.6386	-0.01195	37.6386	0.276	32.0009	-0.0155	32.0009	0.349	28.8292	-0.0162	28.8292	0.277	39.3742	-0.00914	39.3742	0.247	29.9613	-0.0112	29.9613
0.13283	41.4339	-0.00838	41.4339	0.14423	29.8659	-0.00619	29.8659	0.11498	41.9115	-0.00546	41.9115	0.12373	49.4818	-0.00619	49.4818	0.14088	34.6885	-0.00474	34.6885	0.12927	41.9324	-0.00656	41.9324	0.23576	36.8275	-0.01195	36.8275	0.276	32.0009	-0.0141	32.0009	0.35	29.1426	-0.0169	29.1426	0.27772	39.3742	-0.00914	39.3742	0.248	30.1157	-0.0112	30.1157
0.13283	41.4339	-0.00874	41.4339	0.14739	30.7896	-0.00692	30.7896	0.11595	42.5794	-0.00546	42.5794	0.12215	48.6707	-0.00619	48.6707	0.14088	34.6885	-0.00474	34.6885	0.13085	42.5537	-0.00656	42.5537	0.23499	36.8275	-0.01195	36.8275	0.277	32.3209	-0.0155	32.3209	0.354	29.6126	-0.0169	29.6126	0.278	39.541	-0.00914	39.541	0.25	30.7335	-0.0105	30.7335
0.13204	41.4339	-0.00874	41.4339	0.14739	30.7896	-0.00692	30.7896	0.11711	42.9133	-0.00583	42.9133	0.12176	48.6707	-0.00619	48.6707	0.14088	34.533	-0.00474	34.533	0.13144	42.8643	-0.00692	42.8643	0.23499	37.1519	-0.01265	37.1519	0.282	32.8009	-0.0148	32.8009	0.354	29.6126	-0.0169	29.6126	0.281	40.3752	-0.00914	40.3752	0.251	30.7335	-0.0112	30.7335
0.13204	41.2805	-0.00874	41.2805	0.14739	30.4817	-0.00656	30.4817	0.11711	42.9133	-0.00583	42.9133	0.12176	48.9951	-0.00656	48.9951	0.14127	34.533	-0.0051	34.533	0.13184	42.8643	-0.00692	42.8643	0.2369	37.4764	-0.01195	37.4764	0.282	32.8009	-0.0148	32.8009	0.354	29.6126	-0.0162	29.6126	0.282	40.3752	-0.00984	40.3752	0.252	30.8879	-0.0112	30.8879
0.13204	41.4339	-0.00874	41.4339	0.14739	30.3278	-0.00619	30.3278	0.11808	43.2473	-0.00583	43.2473	0.12275	49.3196	-0.00619	49.3196	0.14243	35.1552	-0.00474	35.1552	0.13342	43.7961	-0.00692	43.7961	0.23804	37.9631	-0.01336	37.9631	0.282	32.6409	-0.0148	32.6409	0.354	29.6126	-0.0169	29.6126	0.282	40.542	-0.00914	40.542	0.253	31.0424	-0.0112	31.0424
0.13302	41.7409	-0.00911	41.7409	0.14739	30.3278	-0.00619	30.3278	0.11847	43.4143	-0.00583	43.4143	0.12334	49.8063	-0.00692	49.8063	0.14359	35.4663	-0.0051	35.4663	0.13401	43.7961	-0.00656	43.7961	0.23995	37.9631	-0.01336	37.9631	0.283	32.6409	-0.0148	32.6409	0.357	30.0827	-0.0169	30.0827	0.28268	40.542	-0.00914	40.542	0.254	31.0424	-0.0112	31.0424
0.13362	42.0478	-0.00911	42.0478	0.14779	30.9436	-0.00619	30.9436	0.11867	43.4143	-0.00619	43.4143	0.12433	49.8063	-0.00692	49.8063	0.14397	35.4663	-0.0051	35.4663	0.13401	43.4855	-0.00619	43.4855	0.24072	37.9631	-0.01336	37.9631	0.284	32.9609	-0.0155	32.9609	0.36	30.2394	-0.0169	30.2394	0.286	41.3762	-0.00914	41.3762	0.255	31.5057	-0.0112	31.5057
0.135	42.6616	-0.00947	42.6616	0.14977	31.0975	-0.00656	31.0975	0.11944	43.7482	-0.00656	43.7482	0.12472	49.8063	-0.00692	49.8063	0.14417	35.4663	-0.0051	35.4663	0.13401	43.4855	-0.00619	43.4855	0.24262	38.2876	-0.01265	38.2876	0.286	33.601	-0.0148	33.601	0.36	30.2394	-0.0169	30.2394	0.288	41.5431	-0.0105	41.5431	0.258	31.5057	-0.0112	31.5057
0.13559	42.6616	-0.00947	42.6616	0.15095	31.5594	-0.00656	31.5594	0.1206	44.2492	-0.00656	44.2492	0.12571	50.1308	-0.00656	50.1308	0.14417	35.4663	-0.0051	35.4663	0.13421	44.1067	-0.00656	44.1067	0.24339	38.4498	-0.01265	38.4498	0.289	33.601	-0.0155	33.601	0.36	30.396	-0.0169	30.396	0.288	41.7099	-0.0105	41.7099	0.258	31.6601	-0.0127	31.6601
0.13638	43.4289	-0.00947	43.4289	0.15115	31.5594	-0.00656	31.5594	0.12099	44.2492	-0.00656	44.2492	0.12611	50.293	-0.00656	50.293	0.14475	36.0885	-0.0051	36.0885	0.13599	44.8832	-0.00656	44.8832	0.24491	38.6121	-0.01336	38.6121	0.289	33.601	-0.0148	33.601	0.361	30.396	-0.0169	30.396	0.288	41.8767	-0.00984	41.8767	0.258	31.6601	-0.0127	31.6601
0.13698	43.5824	-0.00911	43.5824	0.15115	31.5594	-0.00656	31.5594	0.12138	44.2492	-0.00656	44.2492	0.1269	50.4552	-0.00692	50.4552	0.14706	36.3996	-0.0051	36.3996	0.13638	45.0386	-0.00656	45.0386	0.24567	38.9365	-0.01336	38.9365	0.289	33.601	-0.0155	33.601	0.361	30.5527	-0.0169	30.5527	0.291	42.7109	-0.00914	42.7109	0.259	32.1234	-0.0127	32.1234
0.13836	43.5824	-0.00947	43.5824	0.15115	31.5594	-0.00656	31.5594	0.12196	44.7501	-0.00656	44.7501	0.12729	50.7797	-0.00692	50.7797	0.14706	36.3996	-0.0051	36.3996	0.13717	45.1939	-0.00656	45.1939	0.24758	39.261	-0.01406	39.261	0.289	33.921	-0.0169	33.921	0.366	31.1794	-0.0176	31.1794	0.292	42.7109	-0.00914	42.7109	0.26283	32.4323	-0.0127	32.4323
0.13836	43.7358	-0.00984	43.7358	0.15233	31.7133	-0.00656	31.7133	0.12293	44.9171	-0.00656	44.9171	0.12828	51.1042	-0.00729	51.1042	0.14706	36.3996	-0.00474	36.3996	0.13757	45.3492	-0.00692	45.3492	0.24796	39.261	-0.01406	39.261	0.294	35.041	-0.0169	35.041	0.366	31.1794	-0.0169	31.1794	0.293	42.7109	-0.00914	42.7109	0.26283	32.4323	-0.0127	32.4323
0.13836	43.7358	-0.00984	43.7358	0.15431	32.4831	-0.00656	32.4831	0.12332	45.084	-0.00656	45.084	0.12848	51.1042	-0.00729	51.1042	0.14745	36.3996	-0.0051	36.3996	0.13816	45.3492	-0.00692	45.3492	0.24949	39.5855	-0.01406	39.5855	0.294	35.041	-0.0162	35.041	0.366	31.0228	-0.0169	31.0228	0.293	42.8778	-0.0105	42.8778	0.26283	32.4323	-0.0127	32.4323
0.13915	44.0427	-0.00984	44.0427	0.1547	32.4831	-0.00692	32.4831	0.12409	45.585	-0.00656	45.585	0.12927	51.4286	-0.00729	51.4286	0.14842	37.0219	-0.00583	37.0219	0.13895	45.8151	-0.00692	45.8151	0.25063	39.5855	-0.01406	39.5855	0.294	34.721	-0.0162	34.721	0.366	31.0228	-0.0169	31.0228	0.295	43.0446	-0.0105	43.0446	0.264	32.7412	-0.0127	32.7412
0.14192	44.9635	-0.00947	44.9635	0.1547	32.4831	-0.00692	32.4831	0.12429	45.585	-0.00692	45.585	0.12986	51.4286	-0.00729	51.4286	0.14958	37.0219	-0.00583	37.0219	0.14034	45.9704	-0.00692	45.9704	0.25216	40.2344	-0.01476	40.2344	0.294	34.721	-0.0162	34.721	0.369	31.6495	-0.0169	31.6495	0.298	43.712	-0.0105	43.712	0.267	33.5134	-0.0127	33.5134
0.14192	44.9635	-0.00984	44.9635	0.1547	32.791	-0.00692	32.791	0.12565	45.9189	-0.00692	45.9189	0.13065	52.0776	-0.00765	52.0776	0.15016	37.1774	-0.0051	37.1774	0.14034	45.9704	-0.00692	45.9704	0.25292	40.2344	-0.01476	40.2344	0.294	34.721	-0.0162	34.721	0.372	31.8062	-0.0169	31.8062	0.298	43.8788	-0.0105	43.8788	0.269	33.5134	-0.0134	33.5134
0.14152	44.5031	-0.00984	44.5031	0.1553	32.9449	-0.00692	32.9449	0.12565	46.2529	-0.00692	46.2529	0.13105	52.0776	-0.00765	52.0776	0.15035	37.1774	-0.0051	37.1774	0.14034	45.9704	-0.00692	45.9704	0.25483	40.5589	-0.01476	40.5589	0.296	35.361	-0.0162	35.361	0.372	31.9628	-0.0176	31.9628	0.298	43.8788	-0.0105	43.8788	0.269	33.5134	-0.0127	33.5134
0.14152	44.5031	-0.00984	44.5031	0.15787	33.2528	-0.00692	33.2528	0.12661	46.4199	-0.00729	46.4199	0.13204	52.4021	-0.00765	52.4021	0.15054	37.333	-0.0051	37.333	0.14034	46.7469	-0.00692	46.7469	0.25559	40.8834	-0.01476	40.8834	0.3	35.521	-0.0169	35.521	0.372	31.9628	-0.019	31.9628	0.29832	43.8788	-0.0105	43.8788	0.27	33.9767	-0.0134	33.9767
0.14152	44.81	-0.00984	44.81	0.15787	33.4068	-0.00692	33.4068	0.127	46.5868	-0.00765	46.5868	0.13243	52.7265	-0.00765	52.7265	0.15093	37.7996	-0.0051	37.7996	0.14212	47.5234	-0.00692	47.5234	0.2575	41.0456	-0.01476	41.0456	0.3	35.681	-0.0169	35.681	0.372	31.9628	-0.019	31.9628	0.304	44.713	-0.0105	44.713	0.271	33.9767	-0.0134	33.9767
0.14291	45.4239	-0.00984	45.4239	0.15806	33.4068	-0.00692	33.4068	0.12778	46.7538	-0.00765	46.7538	0.13342	52.8888	-0.00765	52.8888	0.15325	37.9552	-0.0051	37.9552	0.14291	47.834	-0.00692	47.834	0.25788	41.0456	-0.01476	41.0456	0.3	35.681	-0.0169	35.681	0.373	31.9628	-0.019	31.9628	0.304	45.0467	-0.0105	45.0467	0.274	34.44	-0.0134	34.44
0.1431	45.8843	-0.0102	45.8843	0.15806	33.4068	-0.00729	33.4068	0.12855	46.9208	-0.00765	46.9208	0.13362	52.8888	-0.00765	52.8888	0.15364	38.2663	-0.0051	38.2663	0.1435	48.1447	-0.00692	48.1447	0.25941	41.0456	-0.01476	41.0456	0.30277	36.161	-0.0162	36.161	0.378	32.7462	-0.0183	32.7462	0.304	45.0467	-0.012	45.0467	0.274	34.44	-0.0141	34.44
0.14449	46.0377	-0.0102	46.0377	0.15885	33.5607	-0.00729	33.5607	0.12875	47.0878	-0.00765	47.0878	0.13441	52.8888	-0.00765	52.8888	0.15364	38.2663	-0.0051	38.2663	0.1439	48.4553	-0.00729	48.4553	0.26894	43.6414	-0.01547	43.6414	0.305	36.481	-0.0162	36.481	0.378	32.7462	-0.0183	32.7462	0.304	45.0467	-0.012	45.0467	0.274	34.5945	-0.0134	34.5945
0.14508	46.3446	-0.0102	46.3446	0.15984	33.8686	-0.00729	33.8686	0.12933	47.0878	-0.00765	47.0878	0.13935	55.4845	-0.00801	55.4845	0.15402	38.2663	-0.0051	38.2663	0.14449	48.4553	-0.00729	48.4553	0.26894	43.6414	-0.01617	43.6414	0.306	36.641	-0.0176	36.641	0.378	32.9029	-0.0183	32.9029	0.307	46.0477	-0.0105	46.0477	0.275	34.9034	-0.0141	34.9034
0.14686	46.805	-0.0102	46.805	0.16122	34.1765	-0.00765	34.1765	0.1303	47.5887	-0.00765	47.5887	0.13935	55.4845	-0.00838	55.4845	0.1546	38.2663	-0.0051	38.2663	0.14488	48.7659	-0.00765	48.7659	0.26399	42.5057	-0.01547	42.5057	0.307	36.641	-0.0176	36.641	0.379	32.9029	-0.0176	32.9029	0.308	46.2146	-0.0105	46.2146	0.279	35.0578	-0.0134	35.0578
0.14686	46.9585	-0.01056	46.9585	0.16122	34.1765	-0.00765	34.1765	0.13069	47.5887	-0.00801	47.5887	0.13678	54.3489	-0.00801	54.3489	0.15557	38.8885	-0.0051	38.8885	0.14706	49.2318	-0.00729	49.2318	0.2636	42.5057	-0.01547	42.5057	0.307	36.641	-0.0169	36.641	0.381	32.9029	-0.0176	32.9029	0.308	46.2146	-0.0112	46.2146	0.279	35.0578	-0.0141	35.0578
0.14706	47.1119	-0.01056	47.1119	0.16122	34.1765	-0.00765	34.1765	0.13127	47.9227	-0.00801	47.9227	0.13658	54.3489	-0.00801	54.3489	0.15634	38.8885	-0.00546	38.8885	0.14706	49.2318	-0.00729	49.2318	0.2636	42.5057	-0.01476	42.5057	0.307	36.801	-0.0169	36.801	0.384	33.2163	-0.0183	33.2163	0.30862	46.3814	-0.012	46.3814	0.279	35.0578	-0.0134	35.0578
0.14706	47.1119	-0.01056	47.1119	0.16122	34.1765	-0.00729	34.1765	0.13146	48.4236	-0.00801	48.4236	0.13658	54.3489	-0.00765	54.3489	0.15634	39.0441	-0.0051	39.0441	0.14686	49.2318	-0.00692	49.2318	0.26551	43.1546	-0.01476	43.1546	0.313	37.7611	-0.0169	37.7611	0.384	33.373	-0.019	33.373	0.31	46.5483	-0.0112	46.5483	0.279	35.5211	-0.0141	35.5211
0.14844	47.4188	-0.01056	47.4188	0.1634	34.7923	-0.00765	34.7923	0.13301	48.4236	-0.00801	48.4236	0.13757	54.9978	-0.00765	54.9978	0.15673	39.0441	-0.00546	39.0441	0.14686	49.2318	-0.00729	49.2318	0.2678	43.3169	-0.01476	43.3169	0.313	37.7611	-0.0169	37.7611	0.384	33.373	-0.019	33.373	0.313	47.3824	-0.0112	47.3824	0.283	36.2933	-0.0141	36.2933
0.15062	47.7258	-0.01093	47.7258	0.16439	35.1002	-0.00729	35.1002	0.1334	48.7576	-0.00801	48.7576	0.13876	55.1601	-0.00765	55.1601	0.15808	39.3552	-0.00546	39.3552	0.14805	50.0083	-0.00729	50.0083	0.26856	43.6414	-0.01547	43.6414	0.313	37.4411	-0.0169	37.4411	0.385	33.373	-0.019	33.373	0.31358	47.3824	-0.0105	47.3824	0.283	36.2933	-0.0141	36.2933
0.15062	47.7258	-0.01093	47.7258	0.16439	35.1002	-0.00801	35.1002	0.1336	48.7576	-0.00838	48.7576	0.13915	55.4845	-0.00801	55.4845	0.15943	39.8218	-0.00583	39.8218	0.14844	50.3189	-0.00729	50.3189	0.27085	43.8036	-0.01547	43.8036	0.313	37.4411	-0.0169	37.4411	0.388	33.843	-0.019	33.843	0.314	47.3824	-0.0112	47.3824	0.283	36.1389	-0.0148	36.1389
0.15062	47.5723	-0.01093	47.5723	0.16458	35.1002	-0.00729	35.1002	0.13476	48.7576	-0.00838	48.7576	0.14034	55.6468	-0.00801	55.6468	0.15943	39.8218	-0.00583	39.8218	0.15002	50.4742	-0.00801	50.4742	0.27123	43.8036	-0.01547	43.8036	0.31421	38.0811	-0.0169	38.0811	0.39	33.9997	-0.019	33.9997	0.315	47.7161	-0.0112	47.7161	0.285	36.1389	-0.0141	36.1389
0.15042	47.5723	-0.01093	47.5723	0.16478	35.1002	-0.00801	35.1002	0.13534	49.0915	-0.00838	49.0915	0.14054	55.6468	-0.00801	55.6468	0.15943	39.8218	-0.00583	39.8218	0.15002	50.9402	-0.00765	50.9402	0.27238	44.4525	-0.01547	44.4525	0.316	38.4011	-0.0176	38.4011	0.39	33.9997	-0.019	33.9997	0.31892	48.3835	-0.0112	48.3835	0.286	36.6022	-0.0148	36.6022
0.15042	47.8792	-0.01056	47.8792	0.16577	35.4081	-0.00729	35.4081	0.13573	49.0915	-0.00874	49.0915	0.14113	56.2957	-0.00801	56.2957	0.16001	40.1329	-0.00546	40.1329	0.15081	51.0955	-0.00838	51.0955	0.27352	44.4525	-0.01547	44.4525	0.319	38.8811	-0.0176	38.8811	0.391	33.9997	-0.019	33.9997	0.31892	48.3835	-0.012	48.3835	0.289	37.2199	-0.0148	37.2199
0.15101	48.4931	-0.01056	48.4931	0.16755	35.716	-0.00729	35.716	0.13631	49.4255	-0.00911	49.4255	0.14172	56.2957	-0.00801	56.2957	0.16098	40.1329	-0.00583	40.1329	0.15121	51.2508	-0.00838	51.2508	0.27543	45.1015	-0.01617	45.1015	0.319	38.8811	-0.0176	38.8811	0.392	34.313	-0.0197	34.313	0.319	48.5503	-0.0112	48.5503	0.29	37.2199	-0.0148	37.2199
0.15259	49.1069	-0.01056	49.1069	0.16755	35.716	-0.00729	35.716	0.13709	49.5924	-0.00911	49.5924	0.14271	56.9447	-0.00838	56.9447	0.16253	40.5996	-0.00583	40.5996	0.15279	52.0273	-0.00838	52.0273	0.27581	45.1015	-0.01617	45.1015	0.319	38.7211	-0.0183	38.7211	0.392	34.4697	-0.019	34.4697	0.32	48.884	-0.012	48.884	0.29	37.2199	-0.0148	37.2199
0.15279	49.1069	-0.01093	49.1069	0.16755	35.716	-0.00729	35.716	0.13786	50.2604	-0.00947	50.2604	0.14291	56.9447	-0.00838	56.9447	0.16253	40.5996	-0.00583	40.5996	0.15279	52.1826	-0.00838	52.1826	0.27772	45.4259	-0.01617	45.4259	0.32	38.7211	-0.0183	38.7211	0.396	34.7831	-0.019	34.7831	0.323	49.2177	-0.0112	49.2177	0.291	37.5288	-0.0155	37.5288
0.15378	49.7207	-0.01093	49.7207	0.16814	36.0239	-0.00729	36.0239	0.13844	50.4273	-0.00947	50.4273	0.1439	57.2691	-0.00838	57.2691	0.16253	40.444	-0.00583	40.444	0.15279	52.1826	-0.00801	52.1826	0.27886	45.4259	-0.01617	45.4259	0.324	39.6811	-0.0183	39.6811	0.396	34.7831	-0.019	34.7831	0.324	49.7182	-0.012	49.7182	0.295	37.8377	-0.0155	37.8377
0.15437	49.8742	-0.01129	49.8742	0.16893	36.1778	-0.00765	36.1778	0.13864	50.4273	-0.00947	50.4273	0.14449	57.2691	-0.00838	57.2691	0.16272	40.444	-0.00583	40.444	0.15358	52.4932	-0.00801	52.4932	0.28001	45.5882	-0.01687	45.5882	0.325	39.6811	-0.0183	39.6811	0.396	34.9398	-0.0197	34.9398	0.324	49.7182	-0.012	49.7182	0.295	37.9922	-0.0155	37.9922
0.15595	50.3346	-0.01129	50.3346	0.17091	36.7936	-0.00838	36.7936	0.1398	50.4273	-0.00947	50.4273	0.14508	57.4314	-0.00874	57.4314	0.16446	41.3774	-0.00583	41.3774	0.15516	53.1144	-0.00801	53.1144	0.28077	46.0749	-0.01687	46.0749	0.325	39.6811	-0.0183	39.6811	0.396	34.9398	-0.0197	34.9398	0.324	49.7182	-0.012	49.7182	0.295	37.9922	-0.0155	37.9922
0.15635	50.6415	-0.01129	50.6415	0.17091	36.7936	-0.00838	36.7936	0.13999	50.5943	-0.00984	50.5943	0.14548	57.9181	-0.00874	57.9181	0.16562	41.3774	-0.00583	41.3774	0.15615	53.1144	-0.00801	53.1144	0.2823	46.3993	-0.01687	46.3993	0.325	39.6811	-0.0183	39.6811	0.399	35.2531	-0.0197	35.2531	0.328	50.2187	-0.012	50.2187	0.295	38.4555	-0.0155	38.4555
0.15674	50.6415	-0.01166	50.6415	0.1711	36.7936	-0.00801	36.7936	0.14077	51.0953	-0.0102	51.0953	0.14627	58.2425	-0.00874	58.2425	0.16562	41.3774	-0.00583	41.3774	0.15635	53.2697	-0.00838	53.2697	0.28993	48.5084	-0.01758	48.5084	0.326	40.0011	-0.0183	40.0011	0.402	35.8798	-0.0197	35.8798	0.328	50.5524	-0.0105	50.5524	0.298	38.7644	-0.0155	38.7644
0.15734	50.6415	-0.01166	50.6415	0.1711	36.9476	-0.00801	36.9476	0.14135	51.5962	-0.01056	51.5962	0.15022	60.3516	-0.00911	60.3516	0.16562	41.3774	-0.00583	41.3774	0.15615	53.2697	-0.00838	53.2697	0.28993	48.5084	-0.01687	48.5084	0.33	40.9612	-0.019	40.9612	0.403	35.8798	-0.0197	35.8798	0.33	50.7193	-0.0127	50.7193	0.299	39.0732	-0.0155	39.0732
0.15773	50.9484	-0.01166	50.9484	0.17249	37.1015	-0.00801	37.1015	0.14193	51.5962	-0.01056	51.5962	0.15022	60.3516	-0.00874	60.3516	0.16562	41.5329	-0.00583	41.5329	0.15635	53.7356	-0.00838	53.7356	0.28726	47.535	-0.01687	47.535	0.331	40.9612	-0.019	40.9612	0.403	35.8798	-0.0204	35.8798	0.33	50.7193	-0.0127	50.7193	0.30081	39.0732	-0.0162	39.0732
0.15852	51.5622	-0.01166	51.5622	0.17387	37.7173	-0.00801	37.7173	0.14193	51.7632	-0.01056	51.7632	0.14884	59.3782	-0.00874	59.3782	0.16639	41.5329	-0.00583	41.5329	0.15832	54.3569	-0.00838	54.3569	0.28726	47.535	-0.01687	47.535	0.331	40.6412	-0.019	40.6412	0.403	35.8798	-0.0204	35.8798	0.333	51.2198	-0.0134	51.2198	0.30157	39.3821	-0.0162	39.3821
0.1605	51.5622	-0.01166	51.5622	0.17427	37.7173	-0.00801	37.7173	0.14329	51.9301	-0.01056	51.9301	0.14884	59.3782	-0.00874	59.3782	0.1689	42.4663	-0.00583	42.4663	0.15912	54.9781	-0.00874	54.9781	0.28726	47.535	-0.01687	47.535	0.331	40.6412	-0.019	40.6412	0.406	36.1932	-0.0197	36.1932	0.33418	51.3866	-0.0127	51.3866	0.30271	39.5365	-0.0162	39.5365
0.1605	51.2553	-0.01202	51.2553	0.17446	37.5633	-0.00801	37.5633	0.14368	52.5981	-0.01056	52.5981	0.14884	59.3782	-0.00874	59.3782	0.1689	42.4663	-0.00583	42.4663	0.15912	54.9781	-0.00874	54.9781	0.28954	48.184	-0.01687	48.184	0.333	40.9612	-0.019	40.9612	0.409	36.5066	-0.0197	36.5066	0.33418	51.5534	-0.0134	51.5534	0.305	39.8454	-0.0169	39.8454
0.1603	51.2553	-0.01166	51.2553	0.17446	37.5633	-0.00838	37.5633	0.14484	52.5981	-0.01056	52.5981	0.15002	60.0271	-0.00874	60.0271	0.1691	42.4663	-0.00583	42.4663	0.15931	54.9781	-0.00838	54.9781	0.29107	48.5084	-0.01687	48.5084	0.33442	41.6012	-0.019	41.6012	0.409	36.6633	-0.0197	36.6633	0.33418	51.7203	-0.0134	51.7203	0.306	39.8454	-0.0155	39.8454
0.1603	51.5622	-0.01202	51.5622	0.17486	37.7173	-0.00838	37.7173	0.14523	52.932	-0.01093	52.932	0.15081	60.3516	-0.00874	60.3516	0.16929	42.4663	-0.00583	42.4663	0.15991	55.444	-0.00838	55.444	0.29183	48.5084	-0.01898	48.5084	0.33709	41.6012	-0.019	41.6012	0.409	36.6633	-0.0197	36.6633	0.337	52.5545	-0.0134	52.5545	0.306	39.9999	-0.0169	39.9999
0.1607	52.0226	-0.01166	52.0226	0.17743	38.7949	-0.00838	38.7949	0.14542	52.932	-0.01129	52.932	0.15121	60.3516	-0.00984	60.3516	0.16948	42.6218	-0.00583	42.6218	0.1607	55.9099	-0.00874	55.9099	0.29374	48.9951	-0.01687	48.9951	0.33709	41.7612	-0.0197	41.7612	0.409	36.8199	-0.0211	36.8199	0.338	52.5545	-0.0134	52.5545	0.306	39.9999	-0.0155	39.9999
0.16129	52.483	-0.01202	52.483	0.17782	38.7949	-0.00874	38.7949	0.14659	53.4329	-0.01166	53.4329	0.1522	60.8383	-0.00874	60.8383	0.1718	43.244	-0.00583	43.244	0.16248	55.9099	-0.00874	55.9099	0.2945	49.3196	-0.01687	49.3196	0.33709	41.9212	-0.0197	41.9212	0.411	36.9766	-0.0211	36.9766	0.339	52.7213	-0.0127	52.7213	0.308	40.9265	-0.0162	40.9265
0.16228	52.7899	-0.01166	52.7899	0.17782	38.3331	-0.00874	38.3331	0.14697	53.5999	-0.01166	53.5999	0.15259	61.1628	-0.00874	61.1628	0.17219	43.244	-0.00583	43.244	0.16248	55.9099	-0.00874	55.9099	0.29527	49.6441	-0.01687	49.6441	0.337	41.9212	-0.0197	41.9212	0.416	37.6033	-0.0204	37.6033	0.33952	53.055	-0.0141	53.055	0.311	41.0809	-0.0162	41.0809
0.16287	53.0968	-0.01202	53.0968	0.17782	38.3331	-0.00874	38.3331	0.14775	53.7669	-0.01166	53.7669	0.15299	61.4873	-0.00874	61.4873	0.17219	43.244	-0.00583	43.244	0.16248	55.9099	-0.00874	55.9099	0.29679	49.6441	-0.01687	49.6441	0.34281	42.8812	-0.0197	42.8812	0.416	37.6033	-0.0204	37.6033	0.341	53.2218	-0.0127	53.2218	0.312	41.0809	-0.0162	41.0809
0.16406	53.4038	-0.01239	53.4038	0.17782	38.641	-0.00947	38.641	0.14814	53.9339	-0.01166	53.9339	0.15378	61.4873	-0.00874	61.4873	0.17219	43.244	-0.00619	43.244	0.16248	56.2205	-0.00874	56.2205	0.29832	49.9685	-0.01828	49.9685	0.343	42.8812	-0.0197	42.8812	0.415	37.4467	-0.0204	37.4467	0.343	53.7224	-0.0141	53.7224	0.312	41.0809	-0.0169	41.0809
0.16584	53.8641	-0.01239	53.8641	0.1798	39.1028	-0.00947	39.1028	0.14911	54.4348	-0.01129	54.4348	0.15457	61.8117	-0.00947	61.8117	0.17315	43.7107	-0.00583	43.7107	0.16386	56.9971	-0.00911	56.9971	0.29908	50.1308	-0.01758	50.1308	0.343	42.8812	-0.0197	42.8812	0.415	37.4467	-0.0204	37.4467	0.344	53.7224	-0.0141	53.7224	0.314	41.3898	-0.0169	41.3898
0.16603	54.0176	-0.01239	54.0176	0.18118	39.4107	-0.00947	39.4107	0.14949	54.6018	-0.01129	54.6018	0.15496	61.974	-0.00911	61.974	0.17412	44.1773	-0.00656	44.1773	0.16544	57.6183	-0.00911	57.6183	0.30137	50.293	-0.01758	50.293	0.343	42.8812	-0.0197	42.8812	0.417	37.9167	-0.0204	37.9167	0.344	53.7224	-0.0141	53.7224	0.317	41.6987	-0.0169	41.6987
0.16603	54.0176	-0.01275	54.0176	0.18118	39.5647	-0.00874	39.5647	0.14988	54.7688	-0.01166	54.7688	0.15615	62.1362	-0.00911	62.1362	0.17528	44.1773	-0.00656	44.1773	0.16544	58.0842	-0.00911	58.0842	0.30175	50.6175	-0.01758	50.6175	0.345	43.2012	-0.0197	43.2012	0.42	38.0734	-0.0211	38.0734	0.345	54.056	-0.0134	54.056	0.317	41.8531	-0.0169	41.8531
0.16603	54.171	-0.01275	54.171	0.18118	39.5647	-0.00874	39.5647	0.15046	55.2697	-0.01202	55.2697	0.15635	62.4607	-0.00911	62.4607	0.17528	44.0218	-0.00656	44.0218	0.16623	58.0842	-0.00911	58.0842	0.30366	50.9419	-0.01758	50.9419	0.347	43.5213	-0.0197	43.5213	0.421	38.2301	-0.0211	38.2301	0.349	54.8902	-0.0134	54.8902	0.317	41.8531	-0.0169	41.8531
0.16761	54.7849	-0.01275	54.7849	0.18138	39.5647	-0.00874	39.5647	0.15163	55.4367	-0.01202	55.4367	0.15734	62.7851	-0.00911	62.7851	0.17528	44.0218	-0.00656	44.0218	0.16682	58.2395	-0.00911	58.2395	0.30442	51.4286	-0.01828	51.4286	0.349	43.8413	-0.0197	43.8413	0.421	38.3867	-0.0211	38.3867	0.349	55.0571	-0.0134	55.0571	0.318	41.8531	-0.0176	41.8531
0.16959	55.0918	-0.01275	55.0918	0.18158	39.5647	-0.00874	39.5647	0.15202	55.6037	-0.01202	55.6037	0.15773	63.2718	-0.00947	63.2718	0.17567	44.3329	-0.00656	44.3329	0.16781	59.016	-0.00947	59.016	0.30633	51.4286	-0.01968	51.4286	0.349	43.8413	-0.0204	43.8413	0.421	38.3867	-0.0211	38.3867	0.349	55.0571	-0.0127	55.0571	0.319	42.162	-0.0176	42.162
0.16959	55.0918	-0.01311	55.0918	0.18237	40.0265	-0.00874	40.0265	0.1526	55.7706	-0.01202	55.7706	0.15872	63.2718	-0.0102	63.2718	0.17799	45.1107	-0.00656	45.1107	0.16821	59.1713	-0.00947	59.1713	0.30633	51.4286	-0.01828	51.4286	0.349	43.8413	-0.0204	43.8413	0.422	38.7001	-0.0218	38.7001	0.351	55.0571	-0.0134	55.0571	0.323	42.6253	-0.0176	42.6253
0.1692	54.7849	-0.01275	54.7849	0.18493	40.6423	-0.00947	40.6423	0.15279	55.9376	-0.01202	55.9376	0.15872	63.2718	-0.00947	63.2718	0.17799	45.1107	-0.00656	45.1107	0.1686	59.1713	-0.00947	59.1713	0.30862	51.7531	-0.01968	51.7531	0.351	44.3213	-0.0204	44.3213	0.427	39.1701	-0.0218	39.1701	0.351	55.0571	-0.0127	55.0571	0.323	42.7798	-0.0169	42.7798
0.1692	54.7849	-0.01311	54.7849	0.18493	40.6423	-0.00947	40.6423	0.15434	56.4386	-0.01239	56.4386	0.15991	63.5963	-0.0102	63.5963	0.17799	44.7996	-0.00656	44.7996	0.169	59.3266	-0.00984	59.3266	0.309	52.0776	-0.01968	52.0776	0.354	44.6413	-0.0204	44.6413	0.427	39.1701	-0.0218	39.1701	0.353	55.2239	-0.0134	55.2239	0.323	42.9342	-0.0176	42.9342
0.1692	55.0918	-0.01275	55.0918	0.18493	40.6423	-0.00874	40.6423	0.15434	56.6055	-0.01239	56.6055	0.1601	63.9208	-0.0102	63.9208	0.17799	44.7996	-0.00656	44.7996	0.17117	60.5691	-0.00984	60.5691	0.31434	53.5377	-0.01968	53.5377	0.355	44.9613	-0.0211	44.9613	0.427	39.1701	-0.0218	39.1701	0.356	56.3918	-0.0134	56.3918	0.323	43.0887	-0.0183	43.0887
0.17058	55.7056	-0.01311	55.7056	0.18493	40.7963	-0.00874	40.7963	0.15531	56.9395	-0.01239	56.9395	0.16287	65.3809	-0.0102	65.3809	0.17895	45.4218	-0.00656	45.4218	0.17117	60.5691	-0.00947	60.5691	0.31434	53.5377	-0.01968	53.5377	0.355	44.9613	-0.0211	44.9613	0.428	39.1701	-0.0211	39.1701	0.356	56.3918	-0.0134	56.3918	0.326	43.3975	-0.0183	43.3975
0.17097	55.8591	-0.01311	55.8591	0.18513	40.7963	-0.00947	40.7963	0.15551	56.9395	-0.01275	56.9395	0.16287	65.3809	-0.0102	65.3809	0.17953	45.7329	-0.00656	45.7329	0.17117	59.9479	-0.00911	59.9479	0.31358	53.5377	-0.01968	53.5377	0.356	44.9613	-0.0218	44.9613	0.429	39.4835	-0.0218	39.4835	0.357	56.3918	-0.0134	56.3918	0.327	44.1697	-0.0183	44.1697
0.17236	56.166	-0.01311	56.166	0.1881	42.0278	-0.00947	42.0278	0.15628	57.2734	-0.01275	57.2734	0.16248	65.3809	-0.0102	65.3809	0.18166	45.7329	-0.00692	45.7329	0.17117	59.9479	-0.00911	59.9479	0.31358	53.5377	-0.01968	53.5377	0.356	44.9613	-0.0218	44.9613	0.433	40.1102	-0.0218	40.1102	0.357	56.5586	-0.0127	56.5586	0.329	44.1697	-0.019	44.1697
0.17256	56.6264	-0.01311	56.6264	0.18829	42.0278	-0.00947	42.0278	0.15725	57.2734	-0.01311	57.2734	0.16248	65.3809	-0.0102	65.3809	0.18166	45.7329	-0.00656	45.7329	0.17117	60.4138	-0.00911	60.4138	0.3151	53.8622	-0.01968	53.8622	0.36	45.7613	-0.0218	45.7613	0.433	40.1102	-0.0225	40.1102	0.362	57.3928	-0.0141	57.3928	0.329	44.3242	-0.019	44.3242
0.17414	57.2402	-0.01311	57.2402	0.18849	41.566	-0.00984	41.566	0.15744	57.9413	-0.01311	57.9413	0.16327	65.7054	-0.0102	65.7054	0.18166	45.7329	-0.00692	45.7329	0.17177	60.8797	-0.00947	60.8797	0.31663	54.1867	-0.01968	54.1867	0.361	45.9213	-0.0218	45.9213	0.433	40.1102	-0.0225	40.1102	0.362	57.3928	-0.0141	57.3928	0.33	44.633	-0.0183	44.633
0.17493	57.5472	-0.01311	57.5472	0.18849	41.566	-0.00947	41.566	0.15803	57.9413	-0.01311	57.9413	0.16406	66.0298	-0.0102	66.0298	0.18185	46.044	-0.00692	46.044	0.17335	61.5009	-0.00984	61.5009	0.31739	54.1867	-0.01968	54.1867	0.362	45.9213	-0.0225	45.9213	0.433	40.1102	-0.0225	40.1102	0.362	57.3928	-0.0141	57.3928	0.332	44.7875	-0.0183	44.7875
0.17513	57.5472	-0.01311	57.5472	0.18849	41.566	-0.00984	41.566	0.15841	57.9413	-0.01311	57.9413	0.16445	66.0298	-0.0102	66.0298	0.18262	46.5107	-0.00692	46.5107	0.17374	61.5009	-0.00984	61.5009	0.31892	54.1867	-0.01968	54.1867	0.362	45.9213	-0.0225	45.9213	0.436	40.5803	-0.0225	40.5803	0.362	57.3928	-0.0141	57.3928	0.334	44.7875	-0.0183	44.7875
0.17532	57.5472	-0.01348	57.5472	0.18908	41.7199	-0.00984	41.7199	0.15938	58.2753	-0.01311	58.2753	0.16524	66.0298	-0.0102	66.0298	0.18514	46.8218	-0.00729	46.8218	0.17414	61.9668	-0.0102	61.9668	0.31968	54.6734	-0.01968	54.6734	0.363	46.2413	-0.0225	46.2413	0.439	40.737	-0.0225	40.737	0.362	57.8933	-0.0148	57.8933	0.335	44.7875	-0.019	44.7875
0.17611	57.8541	-0.01348	57.8541	0.19225	42.7976	-0.00984	42.7976	0.16016	58.4423	-0.01311	58.4423	0.16564	66.5166	-0.0102	66.5166	0.18514	46.9773	-0.00692	46.9773	0.17493	62.2774	-0.0102	62.2774	0.32121	55.1601	-0.01968	55.1601	0.365	46.2413	-0.0239	46.2413	0.439	40.737	-0.0225	40.737	0.36775	59.0612	-0.0148	59.0612	0.335	44.7875	-0.0197	44.7875
0.17947	59.2352	-0.01348	59.2352	0.19225	42.7976	-0.00984	42.7976	0.16055	58.9432	-0.01311	58.9432	0.16643	67.0033	-0.0102	67.0033	0.18494	46.8218	-0.00692	46.8218	0.17572	62.7433	-0.0102	62.7433	0.32273	55.1601	-0.01968	55.1601	0.368	47.0414	-0.0225	47.0414	0.44	40.737	-0.0225	40.737	0.36775	59.0612	-0.0148	59.0612	0.34	46.023	-0.0197	46.023
0.17947	59.2352	-0.01421	59.2352	0.19205	42.7976	-0.00984	42.7976	0.16113	59.1102	-0.01311	59.1102	0.16722	67.0033	-0.0102	67.0033	0.18494	46.9773	-0.00692	46.9773	0.17671	63.054	-0.0102	63.054	0.32388	55.6468	-0.01968	55.6468	0.368	47.0414	-0.0225	47.0414	0.44	41.0503	-0.0225	41.0503	0.36775	59.0612	-0.0148	59.0612	0.34	46.023	-0.019	46.023
0.17868	58.4679	-0.01348	58.4679	0.19205	42.7976	-0.00984	42.7976	0.16171	59.1102	-0.01348	59.1102	0.16781	67.49	-0.0102	67.49	0.18572	46.9773	-0.00656	46.9773	0.1771	63.3646	-0.0102	63.3646	0.32502	55.6468	-0.01968	55.6468	0.368	47.0414	-0.0225	47.0414	0.44	41.207	-0.0218	41.207	0.368	59.0612	-0.0141	59.0612	0.34	45.8686	-0.019	45.8686
0.17868	58.4679	-0.01348	58.4679	0.19225	42.9515	-0.00984	42.9515	0.16229	59.2772	-0.01348	59.2772	0.16841	67.49	-0.0102	67.49	0.18668	47.9106	-0.00692	47.9106	0.17789	63.5199	-0.0102	63.5199	0.32655	55.9712	-0.01968	55.9712	0.368	47.0414	-0.0225	47.0414	0.446	41.677	-0.0218	41.677	0.369	59.0612	-0.0148	59.0612	0.34	45.8686	-0.019	45.8686
0.17868	58.4679	-0.01348	58.4679	0.19284	43.2594	-0.00984	43.2594	0.16326	59.9451	-0.01348	59.9451	0.1692	67.8144	-0.0102	67.8144	0.18842	47.9106	-0.00692	47.9106	0.17829	63.9858	-0.0102	63.9858	0.32731	56.2957	-0.01968	56.2957	0.371	47.6814	-0.0225	47.6814	0.446	41.677	-0.0218	41.677	0.373	60.0623	-0.0155	60.0623	0.34	46.1775	-0.0176	46.1775
0.17888	58.6214	-0.01457	58.6214	0.1956	44.0292	-0.0102	44.0292	0.16365	60.279	-0.01348	60.279	0.16959	68.1389	-0.0102	68.1389	0.18842	47.9106	-0.00692	47.9106	0.17888	63.9858	-0.0102	63.9858	0.32884	56.2957	-0.02039	56.2957	0.37446	48.0014	-0.0225	48.0014	0.446	41.677	-0.0225	41.677	0.374	60.0623	-0.0155	60.0623	0.344	46.7952	-0.019	46.7952
0.18026	59.2352	-0.01457	59.2352	0.1956	44.0292	-0.00984	44.0292	0.16423	60.279	-0.01348	60.279	0.17038	68.1389	-0.01056	68.1389	0.18842	47.9106	-0.00692	47.9106	0.17967	64.607	-0.01056	64.607	0.33036	56.7824	-0.02039	56.7824	0.37446	48.0014	-0.0225	48.0014	0.446	41.677	-0.0225	41.677	0.374	60.2291	-0.0148	60.2291	0.344	46.7952	-0.0183	46.7952
0.18066	59.5421	-0.01457	59.5421	0.1956	43.8752	-0.0102	43.8752	0.16442	60.279	-0.01384	60.279	0.17117	68.6256	-0.01056	68.6256	0.18861	47.9106	-0.00692	47.9106	0.18007	64.7623	-0.01056	64.7623	0.33113	56.9447	-0.02039	56.9447	0.374	48.0014	-0.0225	48.0014	0.446	41.8337	-0.0225	41.8337	0.37538	60.5628	-0.0141	60.5628	0.346	46.9496	-0.0197	46.9496
0.18145	59.849	-0.01457	59.849	0.1956	43.8752	-0.0102	43.8752	0.16559	60.613	-0.01384	60.613	0.17157	68.7879	-0.01056	68.7879	0.18977	48.844	-0.00692	48.844	0.18086	64.7623	-0.01056	64.7623	0.33303	57.2691	-0.02039	57.2691	0.374	48.4814	-0.0225	48.4814	0.448	42.1471	-0.0232	42.1471	0.377	61.0633	-0.0141	61.0633	0.346	47.2585	-0.0197	47.2585
0.18224	60.1559	-0.01457	60.1559	0.196	44.0292	-0.0102	44.0292	0.16598	60.947	-0.01384	60.947	0.17256	69.1123	-0.01056	69.1123	0.19171	48.844	-0.00692	48.844	0.18382	66.1601	-0.01093	66.1601	0.33647	58.4048	-0.02109	58.4048	0.378	48.6414	-0.0232	48.6414	0.453	42.7738	-0.0232	42.7738	0.378	61.397	-0.0141	61.397	0.348	47.413	-0.0197	47.413
0.18362	60.7698	-0.01457	60.7698	0.19877	44.9529	-0.01056	44.9529	0.16675	61.2809	-0.01457	61.2809	0.17433	70.248	-0.01093	70.248	0.1919	48.844	-0.00729	48.844	0.18382	66.1601	-0.01093	66.1601	0.33647	58.4048	-0.02179	58.4048	0.381	49.2814	-0.0232	49.2814	0.453	42.7738	-0.0232	42.7738	0.378	61.397	-0.0155	61.397	0.349	47.7219	-0.0197	47.7219
0.18442	60.7698	-0.01457	60.7698	0.19916	44.9529	-0.01056	44.9529	0.16714	61.2809	-0.01457	61.2809	0.17433	70.248	-0.01129	70.248	0.1919	48.6884	-0.00729	48.6884	0.18283	65.5388	-0.01093	65.5388	0.33647	58.4048	-0.02179	58.4048	0.381	49.2814	-0.0232	49.2814	0.453	42.7738	-0.0232	42.7738	0.38	61.7307	-0.0141	61.7307	0.351	48.0307	-0.0197	48.0307
0.18481	61.0767	-0.01457	61.0767	0.19916	44.7989	-0.01056	44.7989	0.16772	61.4479	-0.01457	61.4479	0.17433	70.248	-0.01129	70.248	0.1919	48.6884	-0.00729	48.6884	0.18283	65.5388	-0.01093	65.5388	0.33647	58.7293	-0.02109	58.7293	0.381	49.2814	-0.0239	49.2814	0.453	42.7738	-0.0232	42.7738	0.382	62.0643	-0.0148	62.0643	0.351	48.0307	-0.0197	48.0307
0.18481	61.3836	-0.01457	61.3836	0.19916	44.7989	-0.01056	44.7989	0.16908	62.2828	-0.01457	62.2828	0.17433	70.5724	-0.01093	70.5724	0.19229	48.9995	-0.00729	48.9995	0.18323	66.0048	-0.01093	66.0048	0.33799	58.7293	-0.02109	58.7293	0.381	49.6014	-0.0239	49.6014	0.454	43.5572	-0.0232	43.5572	0.384	62.398	-0.0148	62.398	0.352	48.0307	-0.0204	48.0307
0.1854	61.3836	-0.01493	61.3836	0.19975	44.7989	-0.01056	44.7989	0.16947	62.2828	-0.01457	62.2828	0.17513	70.5724	-0.01093	70.5724	0.19499	49.7773	-0.00729	49.7773	0.18402	66.626	-0.01093	66.626	0.3399	58.7293	-0.02109	58.7293	0.383	49.6014	-0.0239	49.6014	0.458	43.8706	-0.0239	43.8706	0.384	62.7317	-0.0148	62.7317	0.355	48.6485	-0.0204	48.6485
0.18639	61.6905	-0.0153	61.6905	0.20074	45.7226	-0.01093	45.7226	0.16985	62.4498	-0.01457	62.4498	0.17611	70.5724	-0.01093	70.5724	0.19518	49.7773	-0.00765	49.7773	0.18521	66.7813	-0.01093	66.7813	0.34104	58.7293	-0.02109	58.7293	0.3859	50.2414	-0.0239	50.2414	0.459	43.8706	-0.0239	43.8706	0.385	62.8985	-0.0155	62.8985	0.356	48.9574	-0.0204	48.9574
0.18857	62.1509	-0.0153	62.1509	0.20232	46.0305	-0.01093	46.0305	0.17063	62.4498	-0.01457	62.4498	0.17671	70.5724	-0.01093	70.5724	0.19518	49.7773	-0.00765	49.7773	0.1858	67.5578	-0.01093	67.5578	0.34257	58.8915	-0.0225	58.8915	0.386	50.4014	-0.0239	50.4014	0.459	43.5572	-0.0239	43.5572	0.387	63.2322	-0.0162	63.2322	0.356	48.9574	-0.0218	48.9574
0.18857	62.1509	-0.0153	62.1509	0.20232	46.0305	-0.01093	46.0305	0.17121	62.7837	-0.01493	62.7837	0.1775	70.7347	-0.01166	70.7347	0.19518	49.9328	-0.00765	49.9328	0.18659	67.7131	-0.01129	67.7131	0.34295	59.7027	-0.02109	59.7027	0.387	50.2414	-0.0239	50.2414	0.459	43.5572	-0.0239	43.5572	0.388	63.7327	-0.0162	63.7327	0.357	49.2662	-0.0204	49.2662
0.18817	61.844	-0.01493	61.844	0.20232	46.0305	-0.01093	46.0305	0.17179	62.9507	-0.01493	62.9507	0.1777	71.5459	-0.01093	71.5459	0.19538	50.0884	-0.00729	50.0884	0.18738	67.7131	-0.01202	67.7131	0.34486	59.8649	-0.0225	59.8649	0.387	50.4014	-0.0239	50.4014	0.461	44.0272	-0.0246	44.0272	0.388	63.7327	-0.0162	63.7327	0.359	49.2662	-0.0204	49.2662
0.18817	61.844	-0.0153	61.844	0.20232	46.1844	-0.01093	46.1844	0.17257	63.2846	-0.01493	63.2846	0.17868	71.7081	-0.01166	71.7081	0.19731	51.0217	-0.00765	51.0217	0.18817	68.645	-0.01202	68.645	0.34562	60.0271	-0.02179	60.0271	0.38895	50.8815	-0.0239	50.8815	0.463	44.4973	-0.0253	44.4973	0.389	63.8996	-0.0162	63.8996	0.36	49.5751	-0.0204	49.5751
0.18817	62.1509	-0.01493	62.1509	0.2043	46.8002	-0.01129	46.8002	0.17276	63.2846	-0.01493	63.2846	0.17908	71.8703	-0.01129	71.8703	0.19847	51.0217	-0.00729	51.0217	0.18916	68.645	-0.01202	68.645	0.34715	60.0271	-0.0225	60.0271	0.392	51.2015	-0.0246	51.2015	0.465	44.4973	-0.0246	44.4973	0.391	64.0664	-0.0162	64.0664	0.36082	49.7296	-0.0204	49.7296
0.18975	62.7647	-0.01566	62.7647	0.20548	46.9542	-0.01129	46.9542	0.17393	63.7856	-0.0153	63.7856	0.17987	71.8703	-0.01166	71.8703	0.19847	50.7106	-0.00765	50.7106	0.18936	68.9556	-0.01239	68.9556	0.34829	60.6761	-0.0225	60.6761	0.392	51.3615	-0.0253	51.3615	0.465	44.8106	-0.0246	44.8106	0.393	64.7338	-0.0162	64.7338	0.36158	50.1929	-0.0218	50.1929
0.19035	63.0717	-0.0153	63.0717	0.20588	46.9542	-0.01129	46.9542	0.17431	64.1195	-0.0153	64.1195	0.18046	72.5193	-0.01166	72.5193	0.19847	50.7106	-0.00765	50.7106	0.18955	68.9556	-0.01239	68.9556	0.34982	61.1628	-0.0225	61.1628	0.393	51.3615	-0.0253	51.3615	0.465	44.8106	-0.0246	44.8106	0.394	64.7338	-0.0162	64.7338	0.366	50.6562	-0.0211	50.6562
0.19074	63.532	-0.01566	63.532	0.20588	46.9542	-0.01129	46.9542	0.1749	64.2865	-0.01566	64.2865	0.18125	73.006	-0.01166	73.006	0.19866	50.7106	-0.00765	50.7106	0.19035	69.4215	-0.01166	69.4215	0.35058	61.1628	-0.0239	61.1628	0.393	51.5215	-0.0253	51.5215	0.466	44.9673	-0.0246	44.9673	0.394	64.7338	-0.0162	64.7338	0.366	50.6562	-0.0218	50.6562
0.19173	63.9924	-0.01566	63.9924	0.20588	47.1081	-0.01129	47.1081	0.17528	64.2865	-0.01566	64.2865	0.18165	73.006	-0.01239	73.006	0.19905	51.1773	-0.00765	51.1773	0.19153	69.8874	-0.01166	69.8874	0.35249	61.4873	-0.0225	61.4873	0.394	51.8415	-0.0253	51.8415	0.47	45.7507	-0.0246	45.7507	0.398	65.9017	-0.0162	65.9017	0.365	50.5018	-0.0211	50.5018
0.19331	64.2994	-0.01566	64.2994	0.20647	47.2621	-0.01129	47.2621	0.17625	64.6205	-0.01566	64.6205	0.18264	73.3304	-0.01166	73.3304	0.20176	52.4217	-0.00765	52.4217	0.19212	69.8874	-0.01166	69.8874	0.35325	61.6495	-0.0239	61.6495	0.399	52.4815	-0.0253	52.4815	0.471	45.7507	-0.0246	45.7507	0.398	66.2353	-0.0148	66.2353	0.365	50.5018	-0.0211	50.5018
0.19371	64.6063	-0.01566	64.6063	0.20864	47.8779	-0.01166	47.8779	0.17645	65.1214	-0.01566	65.1214	0.18303	73.4927	-0.01239	73.4927	0.20195	52.4217	-0.00801	52.4217	0.19232	69.8874	-0.01202	69.8874	0.35516	61.8117	-0.0225	61.8117	0.399	52.8015	-0.0253	52.8015	0.472	45.5941	-0.0246	45.5941	0.398	66.2353	-0.0176	66.2353	0.37	51.5828	-0.0211	51.5828
0.1943	64.9132	-0.01603	64.9132	0.20864	47.8779	-0.01166	47.8779	0.17722	65.1214	-0.01566	65.1214	0.18402	73.6549	-0.01166	73.6549	0.20195	51.7995	-0.00801	51.7995	0.19252	69.8874	-0.01202	69.8874	0.35592	61.974	-0.0239	61.974	0.399	52.6415	-0.0253	52.6415	0.472	45.5941	-0.0246	45.5941	0.399	66.569	-0.0162	66.569	0.37	51.5828	-0.0211	51.5828
0.1943	65.0666	-0.01603	65.0666	0.20884	47.8779	-0.01166	47.8779	0.1778	65.2884	-0.01603	65.2884	0.18442	73.8171	-0.01239	73.8171	0.20195	51.7995	-0.00838	51.7995	0.19311	70.9745	-0.01275	70.9745	0.3666	64.732	-0.0239	64.732	0.399	52.8015	-0.0253	52.8015	0.473	45.7507	-0.0246	45.7507	0.401	66.7358	-0.0176	66.7358	0.371	51.5828	-0.0218	51.5828
0.19529	65.2201	-0.01639	65.2201	0.20943	48.1858	-0.01166	48.1858	0.17858	65.7893	-0.01603	65.7893	0.18995	76.5752	-0.01239	76.5752	0.20234	52.2662	-0.00838	52.2662	0.1941	70.9745	-0.01275	70.9745	0.3666	64.732	-0.0239	64.732	0.40039	52.8015	-0.0253	52.8015	0.476	46.5341	-0.0246	46.5341	0.403	66.9027	-0.0176	66.9027	0.371	51.7373	-0.0211	51.7373
0.19628	65.6805	-0.01639	65.6805	0.21022	48.3397	-0.01166	48.3397	0.17916	65.9563	-0.01603	65.9563	0.18995	76.5752	-0.01239	76.5752	0.20272	52.4217	-0.00801	52.4217	0.19548	71.5958	-0.01275	71.5958	0.36012	63.2718	-0.0239	63.2718	0.403	53.4415	-0.026	53.4415	0.478	46.6908	-0.0246	46.6908	0.404	67.2364	-0.0176	67.2364	0.372	52.0461	-0.0218	52.0461
0.19766	65.6805	-0.01639	65.6805	0.21181	48.9555	-0.01166	48.9555	0.17994	66.2903	-0.01639	66.2903	0.18659	75.115	-0.01239	75.115	0.20523	53.0439	-0.00801	53.0439	0.19568	71.9064	-0.01275	71.9064	0.36012	63.2718	-0.0225	63.2718	0.405	53.7615	-0.0253	53.7615	0.478	46.6908	-0.0253	46.6908	0.404	67.57	-0.0176	67.57	0.376	52.6639	-0.0218	52.6639
0.19766	65.6805	-0.01603	65.6805	0.21181	48.9555	-0.01166	48.9555	0.18052	66.6242	-0.01639	66.6242	0.18659	75.115	-0.01166	75.115	0.20523	53.0439	-0.00801	53.0439	0.19608	71.9064	-0.01275	71.9064	0.36088	63.9208	-0.0239	63.9208	0.405	53.7615	-0.0267	53.7615	0.478	46.5341	-0.026	46.5341	0.406	67.7369	-0.0176	67.7369	0.376	52.8184	-0.0218	52.8184
0.19746	65.6805	-0.01603	65.6805	0.21181	48.9555	-0.01166	48.9555	0.18149	66.6242	-0.01639	66.6242	0.18698	75.764	-0.01239	75.764	0.20523	53.1995	-0.00801	53.1995	0.19647	72.217	-0.01275	72.217	0.36279	64.2453	-0.0232	64.2453	0.405	53.7615	-0.0267	53.7615	0.478	46.5341	-0.026	46.5341	0.407	68.0706	-0.019	68.0706	0.377	53.1272	-0.0218	53.1272
0.19746	65.6805	-0.01639	65.6805	0.2124	48.9555	-0.01166	48.9555	0.18188	66.9582	-0.01676	66.9582	0.18797	76.0884	-0.01202	76.0884	0.20523	53.1995	-0.00801	53.1995	0.19904	73.3041	-0.01311	73.3041	0.36355	64.5697	-0.0239	64.5697	0.406	54.4016	-0.0267	54.4016	0.481	47.1609	-0.026	47.1609	0.408	68.4042	-0.0169	68.4042	0.378	53.2817	-0.0225	53.2817
0.19805	65.9874	-0.01639	65.9874	0.21398	49.5713	-0.01202	49.5713	0.18226	67.2921	-0.01676	67.2921	0.18837	76.4129	-0.01239	76.4129	0.20581	53.355	-0.00801	53.355	0.19904	73.3041	-0.01311	73.3041	0.36546	64.732	-0.0239	64.732	0.41	54.8816	-0.0267	54.8816	0.483	47.4742	-0.0267	47.4742	0.40895	68.4042	-0.0176	68.4042	0.381	53.5906	-0.0225	53.5906
0.19865	66.2943	-0.01676	66.2943	0.21497	49.5713	-0.01202	49.5713	0.18304	67.4591	-0.01676	67.4591	0.18936	76.5752	-0.01239	76.5752	0.20871	53.9772	-0.00874	53.9772	0.19845	73.1488	-0.01275	73.1488	0.36622	65.2187	-0.0239	65.2187	0.411	54.8816	-0.0267	54.8816	0.483	47.6309	-0.026	47.6309	0.41	69.0716	-0.0176	69.0716	0.381	53.8994	-0.0225	53.8994
0.19983	66.9082	-0.01676	66.9082	0.21497	49.7253	-0.01202	49.7253	0.18343	67.793	-0.01676	67.793	0.18975	77.0619	-0.01239	77.0619	0.20871	53.9772	-0.00874	53.9772	0.19845	73.1488	-0.01275	73.1488	0.36775	65.3809	-0.0239	65.3809	0.41183	55.0416	-0.0267	55.0416	0.483	47.7876	-0.026	47.7876	0.413	69.4053	-0.0176	69.4053	0.38209	53.8994	-0.0225	53.8994
0.20082	67.522	-0.01712	67.522	0.21497	49.7253	-0.01275	49.7253	0.18459	68.127	-0.01676	68.127	0.19054	77.2241	-0.01239	77.2241	0.20871	53.6661	-0.00874	53.6661	0.19924	73.6147	-0.01275	73.6147	0.36889	65.7054	-0.02461	65.7054	0.41183	54.8816	-0.0267	54.8816	0.484	47.7876	-0.026	47.7876	0.414	69.5721	-0.0176	69.5721	0.38209	54.2083	-0.0239	54.2083
0.20161	67.6754	-0.01712	67.6754	0.21556	50.0331	-0.01275	50.0331	0.18478	68.294	-0.01676	68.294	0.19114	77.5486	-0.01275	77.5486	0.20871	53.6661	-0.00874	53.6661	0.20003	73.9253	-0.01311	73.9253	0.37004	66.0298	-0.02461	66.0298	0.41183	55.0416	-0.0267	55.0416	0.488	48.4143	-0.026	48.4143	0.414	69.739	-0.0176	69.739	0.384	54.3627	-0.0239	54.3627
0.2028	67.9824	-0.01712	67.9824	0.21655	50.495	-0.01202	50.495	0.18556	68.6279	-0.01712	68.6279	0.19173	77.873	-0.01275	77.873	0.20891	54.2884	-0.00874	54.2884	0.2022	75.1678	-0.01275	75.1678	0.37156	66.1921	-0.02461	66.1921	0.416	56.0016	-0.0267	56.0016	0.49	48.4143	-0.026	48.4143	0.415	69.739	-0.0176	69.739	0.387	54.8261	-0.0239	54.8261
0.20319	67.9824	-0.01676	67.9824	0.21793	50.9568	-0.01202	50.9568	0.18595	68.9619	-0.01712	68.9619	0.19252	78.0353	-0.01275	78.0353	0.21045	54.9106	-0.00874	54.9106	0.2022	75.1678	-0.01275	75.1678	0.37309	66.6788	-0.02531	66.6788	0.418	56.0016	-0.0267	56.0016	0.49	48.4143	-0.0267	48.4143	0.417	70.5732	-0.0176	70.5732	0.387	54.8261	-0.0232	54.8261
0.20319	67.9824	-0.01712	67.9824	0.21793	50.9568	-0.01239	50.9568	0.18692	69.2959	-0.01748	69.2959	0.19331	78.522	-0.01311	78.522	0.212	54.9106	-0.00874	54.9106	0.2022	75.0125	-0.01275	75.0125	0.37385	66.6788	-0.02461	66.6788	0.418	56.3216	-0.0274	56.3216	0.49	48.4143	-0.0267	48.4143	0.418	70.74	-0.0176	70.74	0.387	54.8261	-0.0232	54.8261
0.20359	68.2893	-0.01712	68.2893	0.21813	51.1108	-0.01275	51.1108	0.1873	69.4628	-0.01748	69.4628	0.19371	78.522	-0.01275	78.522	0.212	54.755	-0.00838	54.755	0.2024	75.0125	-0.01311	75.0125	0.37614	66.841	-0.02461	66.841	0.418	56.3216	-0.0274	56.3216	0.491	48.571	-0.0267	48.571	0.418	71.0737	-0.0176	71.0737	0.388	54.8261	-0.0225	54.8261
0.20418	68.5962	-0.01712	68.5962	0.21813	51.1108	-0.01275	51.1108	0.18769	69.7968	-0.01748	69.7968	0.19489	78.6842	-0.01275	78.6842	0.212	54.755	-0.00838	54.755	0.20418	75.9443	-0.01311	75.9443	0.37614	66.841	-0.02461	66.841	0.419	56.3216	-0.0281	56.3216	0.492	48.8843	-0.0274	48.8843	0.42	71.0737	-0.0176	71.0737	0.393	55.4438	-0.0239	55.4438
0.20655	68.7497	-0.01712	68.7497	0.2207	51.8805	-0.01275	51.8805	0.18808	69.7968	-0.01748	69.7968	0.19489	78.6842	-0.01275	78.6842	0.212	55.2217	-0.00838	55.2217	0.20517	76.0996	-0.01311	76.0996	0.37767	67.49	-0.02461	67.49	0.419	56.9616	-0.0281	56.9616	0.496	49.1977	-0.0267	49.1977	0.423	71.741	-0.0176	71.741	0.393	55.5983	-0.0246	55.5983
0.20655	68.7497	-0.01748	68.7497	0.22109	51.8805	-0.01275	51.8805	0.18924	69.7968	-0.01821	69.7968	0.19568	79.3332	-0.01275	79.3332	0.21393	55.9995	-0.00874	55.9995	0.20537	76.0996	-0.01311	76.0996	0.37843	67.6522	-0.02531	67.6522	0.424	57.7617	-0.0288	57.7617	0.496	49.1977	-0.0267	49.1977	0.423	71.9079	-0.0176	71.9079	0.393	55.5983	-0.0246	55.5983
0.20655	68.7497	-0.01748	68.7497	0.22129	51.5726	-0.01275	51.5726	0.18983	70.2977	-0.01821	70.2977	0.19608	79.4954	-0.01311	79.4954	0.21509	55.9995	-0.00874	55.9995	0.20537	76.0996	-0.01311	76.0996	0.38034	68.1389	-0.02601	68.1389	0.424	57.7617	-0.0288	57.7617	0.496	49.1977	-0.0267	49.1977	0.423	72.0747	-0.019	72.0747	0.393	55.9071	-0.0246	55.9071
0.20655	68.7497	-0.01748	68.7497	0.22129	51.5726	-0.01275	51.5726	0.19041	70.6317	-0.01821	70.6317	0.19707	79.9821	-0.01348	79.9821	0.21509	55.8439	-0.00838	55.8439	0.20557	76.5655	-0.01348	76.5655	0.38148	68.1389	-0.02601	68.1389	0.424	57.6016	-0.0288	57.6016	0.496	49.5111	-0.0267	49.5111	0.424	72.4084	-0.0176	72.4084	0.397	56.5249	-0.0246	56.5249
0.20675	69.0566	-0.01748	69.0566	0.22149	51.8805	-0.01311	51.8805	0.1906	70.7987	-0.01821	70.7987	0.19766	79.9821	-0.01348	79.9821	0.21509	55.8439	-0.00838	55.8439	0.20754	77.6527	-0.01348	77.6527	0.38224	68.4634	-0.02601	68.4634	0.425	57.6016	-0.0274	57.6016	0.499	49.9811	-0.0267	49.9811	0.427	72.9089	-0.019	72.9089	0.397	56.5249	-0.0246	56.5249
0.20794	69.6704	-0.01748	69.6704	0.22267	52.4963	-0.01311	52.4963	0.19176	71.2996	-0.01821	71.2996	0.19805	80.3066	-0.01348	80.3066	0.21509	56.3106	-0.00838	56.3106	0.20853	77.6527	-0.01348	77.6527	0.38644	69.2746	-0.02601	69.2746	0.427	58.2417	-0.0288	58.2417	0.502	50.2945	-0.0267	50.2945	0.427	72.9089	-0.0176	72.9089	0.398	56.6793	-0.0253	56.6793
0.20873	69.9773	-0.01748	69.9773	0.22504	52.6503	-0.01311	52.6503	0.19273	71.4666	-0.01821	71.4666	0.20023	81.1177	-0.01348	81.1177	0.21586	56.6217	-0.00911	56.6217	0.20853	77.808	-0.01384	77.808	0.38644	69.4368	-0.02601	69.4368	0.43	58.5617	-0.0281	58.5617	0.502	50.4511	-0.0274	50.4511	0.429	73.0757	-0.0197	73.0757	0.398	56.6793	-0.0253	56.6793
0.20952	70.5912	-0.01748	70.5912	0.22504	52.6503	-0.01311	52.6503	0.19273	71.6335	-0.01858	71.6335	0.20023	81.28	-0.01348	81.28	0.21838	56.9328	-0.00911	56.9328	0.20853	77.808	-0.01311	77.808	0.38644	69.4368	-0.02672	69.4368	0.43	58.5617	-0.0288	58.5617	0.502	50.2945	-0.0281	50.2945	0.429	73.0757	-0.019	73.0757	0.40146	57.2971	-0.0246	57.2971
0.20991	70.5912	-0.01821	70.5912	0.22445	52.6503	-0.01311	52.6503	0.19351	71.8005	-0.01821	71.8005	0.20023	81.28	-0.01384	81.28	0.21838	56.9328	-0.00911	56.9328	0.20873	78.2739	-0.01348	78.2739	0.38644	69.599	-0.02672	69.599	0.43	58.5617	-0.0281	58.5617	0.502	50.6078	-0.0281	50.6078	0.43222	73.9099	-0.0197	73.9099	0.403	57.4515	-0.0246	57.4515
0.2111	71.205	-0.01821	71.205	0.22445	52.8042	-0.01311	52.8042	0.1939	72.4684	-0.01821	72.4684	0.20023	81.4422	-0.01384	81.4422	0.21838	56.9328	-0.00874	56.9328	0.20932	78.7398	-0.01348	78.7398	0.38759	69.7613	-0.02672	69.7613	0.43	58.5617	-0.0288	58.5617	0.50656	51.2345	-0.0281	51.2345	0.433	74.2436	-0.0197	74.2436	0.403	57.4515	-0.0246	57.4515
0.21189	71.6654	-0.01821	71.6654	0.22485	53.1121	-0.01311	53.1121	0.19487	72.4684	-0.01821	72.4684	0.20082	81.6044	-0.01384	81.6044	0.21857	56.9328	-0.00874	56.9328	0.2109	79.361	-0.01384	79.361	0.38949	70.248	-0.02601	70.248	0.434	59.6817	-0.0295	59.6817	0.509	51.2345	-0.0281	51.2345	0.433	74.4105	-0.0197	74.4105	0.403	57.4515	-0.0246	57.4515
0.21288	72.2792	-0.01821	72.2792	0.22623	53.42	-0.01348	53.42	0.19525	72.9694	-0.01894	72.9694	0.20181	82.0912	-0.01348	82.0912	0.21895	57.3994	-0.00874	57.3994	0.21169	79.6716	-0.01421	79.6716	0.39064	70.248	-0.02601	70.248	0.436	59.8417	-0.0295	59.8417	0.509	51.2345	-0.0281	51.2345	0.435	74.4105	-0.0204	74.4105	0.408	58.687	-0.0253	58.687
0.21308	72.2792	-0.01821	72.2792	0.22801	54.3437	-0.01384	54.3437	0.19564	72.9694	-0.01894	72.9694	0.2024	82.0912	-0.01348	82.0912	0.2205	58.1772	-0.00874	58.1772	0.21229	80.1376	-0.01384	80.1376	0.39216	70.5724	-0.02601	70.5724	0.436	59.8417	-0.0302	59.8417	0.509	51.2345	-0.0274	51.2345	0.438	75.0778	-0.019	75.0778	0.408	58.687	-0.0246	58.687
0.21308	72.2792	-0.01858	72.2792	0.2286	54.3437	-0.01384	54.3437	0.19661	73.6373	-0.01894	73.6373	0.20319	82.4156	-0.01348	82.4156	0.22127	58.1772	-0.00911	58.1772	0.21268	80.2929	-0.01421	80.2929	0.39407	71.0592	-0.02672	71.0592	0.436	59.8417	-0.0295	59.8417	0.509	51.3912	-0.0274	51.3912	0.438	75.0778	-0.019	75.0778	0.408	58.687	-0.0253	58.687
0.21406	72.5861	-0.01858	72.5861	0.2286	54.3437	-0.01384	54.3437	0.19739	73.6373	-0.01894	73.6373	0.20418	82.9023	-0.01384	82.9023	0.22127	58.1772	-0.00911	58.1772	0.21347	80.7588	-0.01457	80.7588	0.39445	71.2214	-0.02672	71.2214	0.436	60.1617	-0.0295	60.1617	0.511	52.0179	-0.0274	52.0179	0.438	75.2447	-0.019	75.2447	0.408	58.8415	-0.0239	58.8415
0.21723	73.0465	-0.01894	73.0465	0.2288	54.3437	-0.01384	54.3437	0.19758	73.8043	-0.01931	73.8043	0.20438	83.0646	-0.01384	83.0646	0.22166	58.1772	-0.00911	58.1772	0.21406	81.0694	-0.01457	81.0694	0.39636	71.3836	-0.02672	71.3836	0.43776	60.4817	-0.0295	60.4817	0.515	52.0179	-0.0281	52.0179	0.439	75.4115	-0.019	75.4115	0.409	59.1504	-0.0246	59.1504
0.21723	73.0465	-0.01894	73.0465	0.22899	54.3437	-0.01384	54.3437	0.19855	73.9712	-0.01931	73.9712	0.20537	83.2268	-0.01384	83.2268	0.22282	58.6439	-0.00911	58.6439	0.21446	81.2247	-0.01457	81.2247	0.3975	71.8703	-0.02742	71.8703	0.443	61.4418	-0.0302	61.4418	0.515	52.3313	-0.0281	52.3313	0.44252	76.2457	-0.019	76.2457	0.411	59.3048	-0.0246	59.3048
0.21604	72.5861	-0.01894	72.5861	0.23117	55.2674	-0.01384	55.2674	0.19913	74.3052	-0.01967	74.3052	0.20596	83.7135	-0.01421	83.7135	0.22417	59.2661	-0.00911	59.2661	0.21446	81.38	-0.01421	81.38	0.39903	72.1948	-0.02812	72.1948	0.443	61.4418	-0.0309	61.4418	0.515	52.3313	-0.0274	52.3313	0.44252	76.2457	-0.0197	76.2457	0.412	59.7681	-0.0253	59.7681
0.21604	72.5861	-0.01894	72.5861	0.23196	55.2674	-0.01421	55.2674	0.19971	74.4722	-0.01894	74.4722	0.20675	84.038	-0.01457	84.038	0.22417	59.2661	-0.00947	59.2661	0.21565	81.6906	-0.01457	81.6906	0.39979	72.5193	-0.02742	72.5193	0.443	61.1217	-0.0309	61.1217	0.515	52.3313	-0.0274	52.3313	0.44252	76.2457	-0.0197	76.2457	0.414	60.077	-0.0253	60.077
0.21604	72.8931	-0.01894	72.8931	0.23196	55.1134	-0.01384	55.1134	0.2001	74.8061	-0.01931	74.8061	0.20715	84.3625	-0.01421	84.3625	0.22437	59.2661	-0.00947	59.2661	0.21644	82.1565	-0.01384	82.1565	0.40132	72.6815	-0.02812	72.6815	0.443	61.1217	-0.0309	61.1217	0.518	52.6447	-0.0281	52.6447	0.447	77.2467	-0.0197	77.2467	0.414	60.3859	-0.0253	60.3859
0.21723	73.6603	-0.01931	73.6603	0.23196	55.1134	-0.01384	55.1134	0.20107	75.1401	-0.01931	75.1401	0.20794	84.5247	-0.01457	84.5247	0.22475	59.4216	-0.00984	59.4216	0.21762	82.3118	-0.01384	82.3118	0.40208	73.006	-0.02812	73.006	0.445	61.6018	-0.0309	61.6018	0.521	53.1147	-0.0288	53.1147	0.447	77.2467	-0.0204	77.2467	0.416	60.5403	-0.0253	60.5403
0.21762	73.8138	-0.01931	73.8138	0.23196	55.4213	-0.01384	55.4213	0.20165	75.641	-0.01931	75.641	0.20833	84.8492	-0.01457	84.8492	0.22591	59.8883	-0.00984	59.8883	0.21762	82.3118	-0.01384	82.3118	0.4078	74.3038	-0.02882	74.3038	0.447	62.4018	-0.0309	62.4018	0.521	53.4281	-0.0281	53.4281	0.447	77.2467	-0.019	77.2467	0.417	60.8492	-0.0253	60.8492
0.21881	74.4276	-0.01894	74.4276	0.23354	56.1911	-0.01384	56.1911	0.20204	75.641	-0.01931	75.641	0.2113	86.147	-0.01493	86.147	0.22746	59.8883	-0.00947	59.8883	0.21762	82.3118	-0.01457	82.3118	0.4078	74.3038	-0.02953	74.3038	0.449	62.4018	-0.0309	62.4018	0.521	53.4281	-0.0288	53.4281	0.448	77.7473	-0.019	77.7473	0.419	61.0037	-0.0267	61.0037
0.2194	74.4276	-0.01894	74.4276	0.23571	56.499	-0.01421	56.499	0.20262	75.808	-0.01967	75.808	0.2113	86.147	-0.0153	86.147	0.22746	60.1994	-0.00947	60.1994	0.21841	83.0884	-0.01457	83.0884	0.40666	74.1416	-0.02953	74.1416	0.449	62.4018	-0.0309	62.4018	0.521	53.4281	-0.0295	53.4281	0.45015	78.0809	-0.019	78.0809	0.42	61.1581	-0.0267	61.1581
0.22059	75.3484	-0.01894	75.3484	0.23571	56.499	-0.01421	56.499	0.20359	76.3089	-0.01967	76.3089	0.2107	85.9848	-0.0153	85.9848	0.22746	60.0438	-0.00947	60.0438	0.21901	83.5543	-0.0153	83.5543	0.40666	74.1416	-0.02953	74.1416	0.449	62.4018	-0.0309	62.4018	0.522	53.7414	-0.0295	53.7414	0.452	78.4146	-0.019	78.4146	0.42	61.1581	-0.0274	61.1581
0.22177	75.6553	-0.01894	75.6553	0.23532	56.1911	-0.01421	56.1911	0.20398	76.3089	-0.01967	76.3089	0.2107	85.9848	-0.0153	85.9848	0.22746	60.1994	-0.00984	60.1994	0.22019	84.1755	-0.0153	84.1755	0.40819	74.6283	-0.02953	74.6283	0.451	62.7218	-0.0316	62.7218	0.528	54.3682	-0.0295	54.3682	0.453	78.5815	-0.0197	78.5815	0.42159	61.467	-0.0267	61.467
0.22197	75.8088	-0.01894	75.8088	0.23532	56.1911	-0.01421	56.1911	0.20456	76.8099	-0.01967	76.8099	0.21149	86.4715	-0.0153	86.4715	0.23016	61.1327	-0.00984	61.1327	0.22078	84.3308	-0.01493	84.3308	0.40857	74.7906	-0.02953	74.7906	0.454	63.5218	-0.0316	63.5218	0.528	54.3682	-0.0295	54.3682	0.453	78.7483	-0.019	78.7483	0.425	61.9303	-0.0267	61.9303
0.22217	75.9622	-0.01931	75.9622	0.23591	56.345	-0.01421	56.345	0.20514	77.3108	-0.01967	77.3108	0.21169	86.6338	-0.0153	86.6338	0.23016	61.1327	-0.00984	61.1327	0.22177	85.1073	-0.01493	85.1073	0.41047	75.2773	-0.02953	75.2773	0.45492	63.6818	-0.0309	63.6818	0.527	54.2115	-0.0295	54.2115	0.455	78.9151	-0.0204	78.9151	0.425	62.2392	-0.0267	62.2392
0.22276	76.1157	-0.01967	76.1157	0.23808	57.4227	-0.01457	57.4227	0.20592	77.3108	-0.01967	77.3108	0.21268	87.1205	-0.0153	87.1205	0.23016	60.9772	-0.00947	60.9772	0.22237	85.1073	-0.0153	85.1073	0.41162	75.6017	-0.03023	75.6017	0.45492	63.6818	-0.0309	63.6818	0.527	54.2115	-0.0295	54.2115	0.456	79.4156	-0.0204	79.4156	0.425	62.2392	-0.0274	62.2392
0.22355	76.2691	-0.01967	76.2691	0.23887	57.4227	-0.01457	57.4227	0.20631	77.4778	-0.02003	77.4778	0.21327	87.4449	-0.01566	87.4449	0.23016	60.9772	-0.00947	60.9772	0.22296	85.4179	-0.0153	85.4179	0.41276	76.2507	-0.02953	76.2507	0.455	63.6818	-0.0316	63.6818	0.528	54.5248	-0.0295	54.5248	0.458	79.7493	-0.0211	79.7493	0.427	62.3936	-0.0274	62.3936
0.22592	76.7295	-0.01967	76.7295	0.23927	57.4227	-0.01457	57.4227	0.20747	78.3127	-0.02003	78.3127	0.21387	88.0939	-0.0153	88.0939	0.23055	61.2883	-0.00947	61.2883	0.22335	85.7285	-0.0153	85.7285	0.41391	76.2507	-0.02953	76.2507	0.456	63.6818	-0.0316	63.6818	0.534	55.7783	-0.0302	55.7783	0.459	80.083	-0.0204	80.083	0.429	63.0114	-0.0274	63.0114
0.22592	76.7295	-0.01967	76.7295	0.23907	57.4227	-0.01457	57.4227	0.20747	78.4796	-0.0204	78.4796	0.21446	88.0939	-0.0153	88.0939	0.23132	61.5994	-0.00984	61.5994	0.22414	86.0392	-0.01493	86.0392	0.41543	76.4129	-0.02953	76.4129	0.46064	64.8019	-0.0316	64.8019	0.534	55.7783	-0.0302	55.7783	0.459	80.083	-0.0218	80.083	0.431	63.3203	-0.0274	63.3203
0.22533	76.2691	-0.01967	76.2691	0.23927	57.5766	-0.0153	57.5766	0.20844	78.4796	-0.02076	78.4796	0.21525	88.2561	-0.0153	88.2561	0.23364	61.9105	-0.00947	61.9105	0.22454	86.0392	-0.01493	86.0392	0.41696	76.5751	-0.03023	76.5751	0.461	64.8019	-0.0323	64.8019	0.534	55.4649	-0.0302	55.4649	0.461	80.4167	-0.0218	80.4167	0.431	63.3203	-0.0267	63.3203
0.22533	76.2691	-0.01967	76.2691	0.23947	57.7306	-0.0153	57.7306	0.20902	78.9806	-0.02076	78.9806	0.21604	88.4183	-0.01566	88.4183	0.23364	61.9105	-0.00984	61.9105	0.22533	86.5051	-0.01493	86.5051	0.41734	76.8996	-0.03093	76.8996	0.461	64.8019	-0.0323	64.8019	0.534	55.3082	-0.0302	55.3082	0.46312	81.2509	-0.0218	81.2509	0.431	63.4747	-0.0281	63.4747
0.22573	76.7295	-0.01967	76.7295	0.24164	58.6542	-0.0153	58.6542	0.2098	78.9806	-0.02076	78.9806	0.21624	88.7428	-0.01603	88.7428	0.23364	61.9105	-0.00984	61.9105	0.22573	86.6604	-0.01493	86.6604	0.41963	77.2241	-0.03023	77.2241	0.461	64.8019	-0.0323	64.8019	0.534	55.3082	-0.0295	55.3082	0.46312	81.4177	-0.0218	81.4177	0.432	63.7836	-0.0288	63.7836
0.22632	77.3434	-0.01967	77.3434	0.24283	58.6542	-0.01493	58.6542	0.21018	79.3145	-0.02076	79.3145	0.21742	89.0673	-0.01566	89.0673	0.23364	62.0661	-0.00984	62.0661	0.2275	87.5922	-0.0153	87.5922	0.42039	77.3863	-0.03023	77.3863	0.462	64.9619	-0.0323	64.9619	0.535	55.6216	-0.0302	55.6216	0.46312	81.4177	-0.0204	81.4177	0.435	63.938	-0.0288	63.938
0.2277	77.9572	-0.02003	77.9572	0.24283	58.6542	-0.0153	58.6542	0.21115	79.3145	-0.02113	79.3145	0.21782	89.2295	-0.01566	89.2295	0.23442	62.6883	-0.00984	62.6883	0.2275	87.5922	-0.01493	87.5922	0.42192	77.7108	-0.02953	77.7108	0.464	65.2819	-0.033	65.2819	0.542	56.7184	-0.0302	56.7184	0.46579	81.7514	-0.0204	81.7514	0.436	64.0924	-0.0281	64.0924
0.2279	77.9572	-0.0204	77.9572	0.24283	58.6542	-0.01493	58.6542	0.21154	79.9824	-0.02113	79.9824	0.21861	89.554	-0.0153	89.554	0.23673	62.9994	-0.00984	62.9994	0.2275	87.5922	-0.0153	87.5922	0.42306	77.7108	-0.03023	77.7108	0.468	66.2419	-0.033	66.2419	0.542	56.7184	-0.0302	56.7184	0.467	82.0851	-0.0204	82.0851	0.436	64.2469	-0.0281	64.2469
0.22948	78.571	-0.0204	78.571	0.24302	58.8082	-0.0153	58.8082	0.21174	80.1494	-0.02149	80.1494	0.2192	89.554	-0.01566	89.554	0.23673	63.1549	-0.01093	63.1549	0.2275	87.5922	-0.01566	87.5922	0.42421	78.0353	-0.03093	78.0353	0.468	66.2419	-0.033	66.2419	0.542	56.2483	-0.0302	56.2483	0.467	82.4188	-0.0218	82.4188	0.437	64.7102	-0.0281	64.7102
0.23087	79.1849	-0.0204	79.1849	0.24381	59.5779	-0.01566	59.5779	0.21251	80.3164	-0.02149	80.3164	0.2198	89.8785	-0.01603	89.8785	0.23673	63.1549	-0.01093	63.1549	0.22909	88.3687	-0.01603	88.3687	0.42573	78.1975	-0.03093	78.1975	0.468	66.0819	-0.033	66.0819	0.541	56.2483	-0.0302	56.2483	0.468	82.5856	-0.0218	82.5856	0.44096	64.8646	-0.0281	64.8646
0.23087	79.1849	-0.0204	79.1849	0.24618	60.0398	-0.01566	60.0398	0.21329	80.3164	-0.02149	80.3164	0.22059	90.0407	-0.01603	90.0407	0.23673	63.1549	-0.0102	63.1549	0.23106	89.3006	-0.01566	89.3006	0.42726	78.522	-0.03093	78.522	0.468	66.0819	-0.033	66.0819	0.541	56.405	-0.0302	56.405	0.472	83.4198	-0.0218	83.4198	0.44134	65.1735	-0.0281	65.1735
0.23087	79.1849	-0.0204	79.1849	0.24638	60.0398	-0.0153	60.0398	0.21387	80.8173	-0.02149	80.8173	0.22138	90.3652	-0.01603	90.3652	0.23751	63.7771	-0.0102	63.7771	0.23106	89.3006	-0.01603	89.3006	0.42802	78.8465	-0.03093	78.8465	0.47	66.7219	-0.0337	66.7219	0.542	56.8751	-0.0309	56.8751	0.472	83.4198	-0.0211	83.4198	0.44134	65.1735	-0.0281	65.1735
0.23126	79.1849	-0.02113	79.1849	0.24658	60.0398	-0.0153	60.0398	0.21445	80.9843	-0.02149	80.9843	0.22177	90.6896	-0.01603	90.6896	0.23983	64.2438	-0.0102	64.2438	0.23087	89.1453	-0.01603	89.1453	0.42917	79.1709	-0.03093	79.1709	0.472	67.3619	-0.0337	67.3619	0.547	57.6585	-0.0309	57.6585	0.473	83.4198	-0.0204	83.4198	0.44134	65.1735	-0.0281	65.1735
0.23284	79.7987	-0.02113	79.7987	0.24658	60.0398	-0.0153	60.0398	0.21503	81.4852	-0.02149	81.4852	0.22237	91.0141	-0.01603	91.0141	0.23983	64.2438	-0.0102	64.2438	0.23087	89.1453	-0.01639	89.1453	0.43413	80.4688	-0.03234	80.4688	0.475	67.5219	-0.0337	67.5219	0.549	57.6585	-0.0316	57.6585	0.473	83.5867	-0.0211	83.5867	0.445	66.409	-0.0288	66.409
0.23502	80.1056	-0.02113	80.1056	0.24658	60.1937	-0.01566	60.1937	0.21581	81.6522	-0.02149	81.6522	0.22494	92.312	-0.01676	92.312	0.23983	64.2438	-0.0102	64.2438	0.23166	90.0771	-0.01639	90.0771	0.43413	80.4688	-0.03304	80.4688	0.475	67.5219	-0.0337	67.5219	0.549	57.6585	-0.0316	57.6585	0.476	84.0872	-0.0204	84.0872	0.446	66.409	-0.0288	66.409
0.23502	80.1056	-0.02113	80.1056	0.24678	60.1937	-0.01603	60.1937	0.21658	81.9862	-0.02149	81.9862	0.22494	92.312	-0.01712	92.312	0.23983	64.2438	-0.0102	64.2438	0.23304	90.6983	-0.01639	90.6983	0.43298	80.3066	-0.03234	80.3066	0.475	67.5219	-0.0337	67.5219	0.549	57.6585	-0.0316	57.6585	0.478	84.4208	-0.0232	84.4208	0.446	65.9457	-0.0295	65.9457
0.23462	79.9522	-0.02113	79.9522	0.24974	61.1174	-0.01603	61.1174	0.21678	82.4871	-0.02113	82.4871	0.22434	92.1498	-0.01676	92.1498	0.24079	64.5549	-0.0102	64.5549	0.23403	91.0089	-0.01639	91.0089	0.43298	80.3066	-0.03234	80.3066	0.476	68.0019	-0.0344	68.0019	0.549	57.5018	-0.0309	57.5018	0.478	84.4208	-0.0218	84.4208	0.446	65.9457	-0.0295	65.9457
0.23442	79.9522	-0.02113	79.9522	0.24994	61.4253	-0.01603	61.4253	0.21775	82.4871	-0.02113	82.4871	0.22434	92.1498	-0.01676	92.1498	0.24253	65.0216	-0.0102	65.0216	0.23423	91.0089	-0.01639	91.0089	0.43413	80.3066	-0.03234	80.3066	0.479	68.962	-0.0344	68.962	0.549	57.5018	-0.0309	57.5018	0.478	84.5877	-0.0232	84.5877	0.449	67.0268	-0.0295	67.0268
0.23462	80.2591	-0.02076	80.2591	0.25014	61.2714	-0.01603	61.2714	0.21794	82.4871	-0.02222	82.4871	0.22494	92.1498	-0.01676	92.1498	0.24292	65.3327	-0.01129	65.3327	0.23423	91.0089	-0.01639	91.0089	0.43603	80.7933	-0.03234	80.7933	0.481	68.962	-0.0344	68.962	0.551	58.4419	-0.0309	58.4419	0.48105	85.5887	-0.0218	85.5887	0.451	67.1812	-0.0295	67.1812
0.23561	81.0264	-0.02113	81.0264	0.25014	61.4253	-0.01603	61.4253	0.21872	82.988	-0.02222	82.988	0.22592	92.6365	-0.01676	92.6365	0.24311	65.3327	-0.01093	65.3327	0.23442	91.4749	-0.01639	91.4749	0.43642	81.28	-0.03234	81.28	0.481	68.802	-0.0344	68.802	0.558	59.3819	-0.0323	59.3819	0.483	85.5887	-0.0218	85.5887	0.451	67.3357	-0.0302	67.3357
0.2364	81.1799	-0.02186	81.1799	0.25053	61.4253	-0.01603	61.4253	0.21969	82.988	-0.02222	82.988	0.22612	93.1232	-0.01676	93.1232	0.24311	65.4882	-0.01093	65.4882	0.23699	92.562	-0.01639	92.562	0.43832	81.7667	-0.03304	81.7667	0.481	68.802	-0.0344	68.802	0.558	59.3819	-0.0323	59.3819	0.483	85.7556	-0.0218	85.7556	0.452	67.3357	-0.0302	67.3357
0.23719	82.2541	-0.02186	82.2541	0.2529	62.5029	-0.01603	62.5029	0.22007	83.489	-0.02258	83.489	0.22711	93.6099	-0.01712	93.6099	0.24408	65.9549	-0.01093	65.9549	0.23759	92.562	-0.01603	92.562	0.44061	81.9289	-0.03375	81.9289	0.482	69.122	-0.0352	69.122	0.556	59.2253	-0.0309	59.2253	0.483	85.7556	-0.0218	85.7556	0.453	67.799	-0.0302	67.799
0.23798	82.2541	-0.02149	82.2541	0.2533	62.5029	-0.01676	62.5029	0.22065	83.489	-0.02258	83.489	0.2283	93.7721	-0.01748	93.7721	0.24601	66.266	-0.01093	66.266	0.23759	92.4067	-0.01603	92.4067	0.44099	82.2534	-0.03375	82.2534	0.484	69.922	-0.0352	69.922	0.556	59.2253	-0.0309	59.2253	0.486	86.5898	-0.0232	86.5898	0.456	68.1079	-0.0302	68.1079
0.23956	82.561	-0.02149	82.561	0.2533	62.5029	-0.01603	62.5029	0.22143	83.9899	-0.02258	83.9899	0.22849	94.0966	-0.01748	94.0966	0.24601	66.266	-0.01093	66.266	0.23759	92.4067	-0.01639	92.4067	0.44214	82.5779	-0.03375	82.5779	0.488	70.082	-0.0366	70.082	0.557	59.3819	-0.0309	59.3819	0.488	86.7566	-0.0218	86.7566	0.457	68.4167	-0.0302	68.4167
0.23996	82.8679	-0.02149	82.8679	0.2533	62.5029	-0.01639	62.5029	0.22201	83.9899	-0.02258	83.9899	0.22909	94.4211	-0.01748	94.4211	0.24601	65.9549	-0.01093	65.9549	0.23759	93.1832	-0.01676	93.1832	0.44328	82.9023	-0.03375	82.9023	0.488	70.402	-0.0366	70.402	0.558	59.5386	-0.0316	59.5386	0.488	86.7566	-0.0232	86.7566	0.457	68.4167	-0.0309	68.4167
0.24016	82.8679	-0.02186	82.8679	0.25349	62.5029	-0.01639	62.5029	0.2224	84.3239	-0.02258	84.3239	0.22968	94.7455	-0.01748	94.7455	0.24601	65.9549	-0.01093	65.9549	0.23877	93.4938	-0.01712	93.4938	0.44519	83.2268	-0.03375	83.2268	0.488	70.402	-0.0366	70.402	0.564	60.4787	-0.0323	60.4787	0.488	86.7566	-0.0232	86.7566	0.457	68.4167	-0.0309	68.4167
0.24035	82.8679	-0.02186	82.8679	0.25468	62.8108	-0.01676	62.8108	0.22395	84.9918	-0.02295	84.9918	0.23067	95.07	-0.01748	95.07	0.24833	67.1993	-0.01093	67.1993	0.24075	94.581	-0.01712	94.581	0.44595	83.2268	-0.03445	83.2268	0.488	70.402	-0.0366	70.402	0.564	60.4787	-0.0323	60.4787	0.49135	87.5908	-0.0239	87.5908	0.46109	69.189	-0.0309	69.189
0.24134	83.4817	-0.02186	83.4817	0.25685	63.2727	-0.01676	63.2727	0.22395	84.9918	-0.02295	84.9918	0.23106	95.07	-0.01785	95.07	0.24872	67.1993	-0.01093	67.1993	0.24075	94.581	-0.01712	94.581	0.44748	83.5513	-0.03445	83.5513	0.489	70.722	-0.0373	70.722	0.564	60.4787	-0.0323	60.4787	0.492	87.7576	-0.0239	87.7576	0.46109	69.189	-0.0309	69.189
0.2449	84.0956	-0.02186	84.0956	0.25685	63.2727	-0.01676	63.2727	0.22434	84.9918	-0.02331	84.9918	0.23185	95.3945	-0.01785	95.3945	0.24872	67.1993	-0.01093	67.1993	0.24075	94.581	-0.01676	94.581	0.44862	83.7135	-0.03375	83.7135	0.495	71.8421	-0.0373	71.8421	0.564	60.4787	-0.0323	60.4787	0.492	87.9245	-0.0239	87.9245	0.46185	69.3434	-0.0309	69.3434
0.2449	84.0956	-0.02222	84.0956	0.25685	63.2727	-0.01676	63.2727	0.22473	85.3257	-0.02331	85.3257	0.23245	95.5567	-0.01748	95.5567	0.24872	67.1993	-0.01093	67.1993	0.24154	95.0469	-0.01676	95.0469	0.45053	84.2002	-0.03375	84.2002	0.495	71.8421	-0.0366	71.8421	0.564	60.6354	-0.0323	60.6354	0.492	87.9245	-0.0246	87.9245	0.463	69.3434	-0.0309	69.3434
0.24352	83.6352	-0.02222	83.6352	0.25685	63.5806	-0.01676	63.5806	0.22608	85.9937	-0.02331	85.9937	0.23343	96.0434	-0.01748	96.0434	0.24968	67.5105	-0.01093	67.5105	0.24272	95.3575	-0.01676	95.3575	0.45091	84.3625	-0.03375	84.3625	0.494	71.362	-0.0366	71.362	0.566	61.1054	-0.0323	61.1054	0.496	88.5918	-0.0232	88.5918	0.466	70.1156	-0.0295	70.1156
0.24352	83.6352	-0.02222	83.6352	0.25745	63.7345	-0.01712	63.7345	0.22647	85.9937	-0.02331	85.9937	0.23363	96.2057	-0.01748	96.2057	0.25084	68.2882	-0.01093	68.2882	0.24391	95.3575	-0.01712	95.3575	0.45282	84.6869	-0.03375	84.6869	0.494	71.362	-0.0373	71.362	0.572	61.7321	-0.033	61.7321	0.49669	88.9255	-0.0246	88.9255	0.468	70.4245	-0.0316	70.4245
0.24352	83.9421	-0.02222	83.9421	0.25843	64.1964	-0.01712	64.1964	0.22705	85.9937	-0.02368	85.9937	0.23462	96.5301	-0.01748	96.5301	0.25181	68.2882	-0.01129	68.2882	0.24391	95.6681	-0.01712	95.6681	0.45358	84.8492	-0.03375	84.8492	0.495	72.0021	-0.0373	72.0021	0.572	61.7321	-0.033	61.7321	0.498	89.2592	-0.0232	89.2592	0.468	70.4245	-0.0309	70.4245
0.2445	84.249	-0.02222	84.249	0.26021	64.6582	-0.01748	64.6582	0.22705	86.3276	-0.02368	86.3276	0.23502	96.6924	-0.01748	96.6924	0.252	68.1327	-0.01129	68.1327	0.24391	95.6681	-0.01712	95.6681	0.46007	86.4715	-0.03445	86.4715	0.5	72.9621	-0.0373	72.9621	0.571	61.5755	-0.033	61.5755	0.498	89.2592	-0.0246	89.2592	0.468	70.4245	-0.0316	70.4245
0.24529	84.8628	-0.02258	84.8628	0.26021	64.6582	-0.01712	64.6582	0.2288	86.8285	-0.02368	86.8285	0.23838	98.3147	-0.01785	98.3147	0.25219	68.1327	-0.01129	68.1327	0.24411	95.9787	-0.01712	95.9787	0.46007	86.4715	-0.03445	86.4715	0.501	72.9621	-0.0373	72.9621	0.571	61.5755	-0.033	61.5755	0.5	89.7597	-0.0246	89.7597	0.469	70.4245	-0.0316	70.4245
0.24589	85.3232	-0.02258	85.3232	0.26021	64.6582	-0.01712	64.6582	0.2288	87.3295	-0.02404	87.3295	0.23838	98.3147	-0.01785	98.3147	0.25219	68.4438	-0.01093	68.4438	0.24529	97.2211	-0.01748	97.2211	0.45702	85.9848	-0.03515	85.9848	0.501	72.9621	-0.0373	72.9621	0.571	61.7321	-0.033	61.7321	0.502	89.9266	-0.0246	89.9266	0.471	71.3511	-0.0316	71.3511
0.24727	85.9371	-0.02295	85.9371	0.26061	64.9661	-0.01712	64.9661	0.22957	87.3295	-0.02404	87.3295	0.2368	97.828	-0.01821	97.828	0.25451	69.5327	-0.01129	69.5327	0.24609	97.3765	-0.01785	97.3765	0.45702	85.9848	-0.03445	85.9848	0.501	72.9621	-0.0373	72.9621	0.574	62.2022	-0.0337	62.2022	0.503	90.4271	-0.0246	90.4271	0.472	71.3511	-0.0316	71.3511
0.24806	86.244	-0.02295	86.244	0.261	64.9661	-0.01785	64.9661	0.22996	87.4965	-0.02404	87.4965	0.2368	97.828	-0.01785	97.828	0.2549	69.5327	-0.01093	69.5327	0.24707	97.5318	-0.01748	97.5318	0.45854	86.6338	-0.03515	86.6338	0.501	73.2821	-0.0373	73.2821	0.578	62.8289	-0.033	62.8289	0.503	90.7608	-0.0239	90.7608	0.472	71.5055	-0.0316	71.5055
0.24865	86.5509	-0.02295	86.5509	0.26416	66.1977	-0.01821	66.1977	0.23035	87.4965	-0.02368	87.4965	0.23759	98.4769	-0.01821	98.4769	0.25509	69.2215	-0.01129	69.2215	0.24747	97.9977	-0.01748	97.9977	0.45969	86.796	-0.03585	86.796	0.503	73.4421	-0.0373	73.4421	0.578	62.8289	-0.0337	62.8289	0.50432	90.7608	-0.0253	90.7608	0.472	71.5055	-0.0316	71.5055
0.24905	86.5509	-0.02295	86.5509	0.26416	66.1977	-0.01785	66.1977	0.23113	87.9974	-0.02368	87.9974	0.23818	98.6392	-0.01858	98.6392	0.25509	69.2215	-0.01129	69.2215	0.24806	98.153	-0.01748	98.153	0.46159	86.9582	-0.03585	86.9582	0.507	74.2421	-0.0373	74.2421	0.578	62.8289	-0.033	62.8289	0.506	91.4281	-0.0239	91.4281	0.475	71.8144	-0.0323	71.8144
0.24964	86.5509	-0.02331	86.5509	0.26397	65.8898	-0.01748	65.8898	0.23209	88.6653	-0.02404	88.6653	0.23917	98.8014	-0.01858	98.8014	0.25529	69.3771	-0.01129	69.3771	0.24846	98.4636	-0.01748	98.4636	0.46312	87.4449	-0.03585	87.4449	0.507	74.2421	-0.038	74.2421	0.578	62.9856	-0.0337	62.9856	0.507	91.4281	-0.0253	91.4281	0.478	72.5866	-0.0337	72.5866
0.24984	86.8578	-0.02368	86.8578	0.26397	65.8898	-0.01748	65.8898	0.23268	88.8323	-0.02404	88.8323	0.23996	99.2881	-0.01858	99.2881	0.25606	69.6882	-0.01166	69.6882	0.24984	98.9295	-0.01785	98.9295	0.46464	88.0939	-0.03585	88.0939	0.508	74.2421	-0.0387	74.2421	0.578	63.2989	-0.033	63.2989	0.507	91.7618	-0.0239	91.7618	0.478	72.5866	-0.0323	72.5866
0.253	87.7786	-0.02368	87.7786	0.26397	66.1977	-0.01785	66.1977	0.23345	89.1662	-0.02441	89.1662	0.24075	99.9371	-0.01858	99.9371	0.25838	70.3104	-0.01129	70.3104	0.24984	99.2401	-0.01785	99.2401	0.46541	88.0939	-0.03585	88.0939	0.508	74.2421	-0.0387	74.2421	0.58	63.4556	-0.0337	63.4556	0.509	91.7618	-0.0246	91.7618	0.479	72.8955	-0.0323	72.8955
0.253	87.7786	-0.02368	87.7786	0.26555	66.3517	-0.01821	66.3517	0.23423	89.3332	-0.02477	89.3332	0.24114	99.9371	-0.01858	99.9371	0.25838	70.3104	-0.01166	70.3104	0.25043	99.2401	-0.01821	99.2401	0.46655	88.0939	-0.03585	88.0939	0.50945	74.8821	-0.0387	74.8821	0.586	64.0824	-0.0337	64.0824	0.512	92.596	-0.0239	92.596	0.481	73.2044	-0.0323	73.2044
0.25221	87.3182	-0.02331	87.3182	0.26752	67.1214	-0.01821	67.1214	0.23442	89.5002	-0.02477	89.5002	0.24174	99.9371	-0.01858	99.9371	0.25838	70.3104	-0.01166	70.3104	0.25103	99.5507	-0.01821	99.5507	0.46846	88.7428	-0.03656	88.7428	0.513	75.6822	-0.0387	75.6822	0.586	64.239	-0.0344	64.239	0.51195	92.596	-0.0246	92.596	0.48198	73.5133	-0.0337	73.5133
0.25221	87.3182	-0.02368	87.3182	0.26752	67.1214	-0.01821	67.1214	0.23481	89.8341	-0.02477	89.8341	0.24272	100.586	-0.01894	100.586	0.25838	70.3104	-0.01166	70.3104	0.253	100.327	-0.01858	100.327	0.46922	88.905	-0.03585	88.905	0.514	75.6822	-0.0387	75.6822	0.585	64.0824	-0.0352	64.0824	0.513	92.596	-0.0246	92.596	0.483	73.6677	-0.0337	73.6677
0.25221	87.7786	-0.02368	87.7786	0.26752	67.1214	-0.01821	67.1214	0.23558	90.0011	-0.02513	90.0011	0.24312	100.748	-0.01858	100.748	0.25915	70.9326	-0.01166	70.9326	0.253	100.327	-0.01858	100.327	0.47037	89.0673	-0.03656	89.0673	0.514	75.6822	-0.0387	75.6822	0.585	64.239	-0.0352	64.239	0.514	93.2634	-0.0246	93.2634	0.484	73.8221	-0.0337	73.8221
0.25399	88.3924	-0.02368	88.3924	0.26772	67.1214	-0.01821	67.1214	0.23655	90.669	-0.02513	90.669	0.24371	100.91	-0.01894	100.91	0.2605	71.5549	-0.01166	71.5549	0.253	100.327	-0.01858	100.327	0.47151	89.554	-0.03585	89.554	0.514	75.5221	-0.0387	75.5221	0.586	64.239	-0.0352	64.239	0.516	93.4302	-0.0253	93.4302	0.485	73.9766	-0.0337	73.9766
0.25419	88.6993	-0.02404	88.6993	0.26831	67.5832	-0.01858	67.5832	0.23675	90.836	-0.02513	90.836	0.24431	101.397	-0.01858	101.397	0.26147	71.5549	-0.01166	71.5549	0.253	100.483	-0.01858	100.483	0.47304	89.7162	-0.03656	89.7162	0.514	75.6822	-0.0387	75.6822	0.588	64.8658	-0.0352	64.8658	0.516	93.597	-0.0253	93.597	0.487	74.4399	-0.0337	74.4399
0.25518	88.8528	-0.02404	88.8528	0.2695	68.199	-0.01858	68.199	0.23733	91.003	-0.02513	91.003	0.2451	101.559	-0.01894	101.559	0.26147	71.5549	-0.01166	71.5549	0.25399	100.948	-0.01894	100.948	0.4738	89.8784	-0.03656	89.8784	0.517	76.8022	-0.0387	76.8022	0.593	65.6492	-0.0352	65.6492	0.516	93.7639	-0.026	93.7639	0.488	74.4399	-0.0337	74.4399
0.25696	89.927	-0.02404	89.927	0.27088	68.353	-0.01858	68.353	0.23811	91.17	-0.02513	91.17	0.24549	101.722	-0.01894	101.722	0.26166	71.866	-0.01166	71.866	0.25419	101.259	-0.01894	101.259	0.47533	90.2029	-0.03796	90.2029	0.521	77.1222	-0.0394	77.1222	0.593	65.6492	-0.0359	65.6492	0.519	94.0975	-0.026	94.0975	0.488	74.4399	-0.0337	74.4399
0.25715	89.927	-0.02404	89.927	0.27108	68.353	-0.01894	68.353	0.23927	91.5039	-0.02513	91.5039	0.24628	102.046	-0.01967	102.046	0.26282	72.1771	-0.01166	72.1771	0.25518	101.88	-0.01894	101.88	0.47685	90.2029	-0.03796	90.2029	0.521	77.2822	-0.0408	77.2822	0.593	65.3358	-0.0344	65.3358	0.521	94.5981	-0.026	94.5981	0.49	74.4399	-0.0344	74.4399
0.25715	89.6201	-0.02404	89.6201	0.27108	68.5069	-0.01858	68.5069	0.23946	91.6709	-0.02586	91.6709	0.24707	102.046	-0.01967	102.046	0.26456	72.7993	-0.01202	72.7993	0.25557	102.036	-0.01931	102.036	0.47761	90.8519	-0.03796	90.8519	0.521	77.2822	-0.0408	77.2822	0.593	65.3358	-0.0344	65.3358	0.521	94.9317	-0.026	94.9317	0.492	75.2121	-0.0352	75.2121
0.25735	89.6201	-0.02404	89.6201	0.27108	68.5069	-0.01858	68.5069	0.23985	91.8379	-0.02586	91.8379	0.24747	102.695	-0.01967	102.695	0.26456	72.7993	-0.01202	72.7993	0.25636	102.191	-0.01894	102.191	0.48257	91.8253	-0.03726	91.8253	0.52089	77.4422	-0.0401	77.4422	0.593	65.4925	-0.0344	65.4925	0.52225	95.0986	-0.0246	95.0986	0.493	75.3665	-0.0352	75.3665
0.25794	89.927	-0.02404	89.927	0.27187	68.8148	-0.01858	68.8148	0.24082	92.1718	-0.02586	92.1718	0.25004	103.668	-0.01931	103.668	0.26456	72.6437	-0.01239	72.6437	0.25715	102.501	-0.01931	102.501	0.48257	91.9875	-0.03726	91.9875	0.522	77.4422	-0.0401	77.4422	0.596	66.4326	-0.0359	66.4326	0.526	95.7659	-0.026	95.7659	0.494	75.3665	-0.0352	75.3665
0.2619	91.3081	-0.02477	91.3081	0.27444	69.7385	-0.01894	69.7385	0.24121	92.6728	-0.0255	92.6728	0.25004	103.831	-0.01931	103.831	0.26456	72.6437	-0.01239	72.6437	0.25794	102.812	-0.01931	102.812	0.48181	91.9875	-0.03726	91.9875	0.52661	78.4022	-0.0408	78.4022	0.599	66.9026	-0.0366	66.9026	0.526	96.0996	-0.026	96.0996	0.495	75.521	-0.0337	75.521
0.2619	91.3081	-0.02477	91.3081	0.27483	69.7385	-0.01894	69.7385	0.24198	92.8397	-0.0255	92.8397	0.24964	103.831	-0.01931	103.831	0.26534	73.1104	-0.01239	73.1104	0.25874	103.278	-0.01931	103.278	0.48181	92.1498	-0.03796	92.1498	0.527	78.4022	-0.0408	78.4022	0.6	66.9026	-0.0366	66.9026	0.526	96.2665	-0.026	96.2665	0.495	75.9843	-0.0337	75.9843
0.26032	90.2339	-0.02477	90.2339	0.27464	69.5846	-0.01894	69.5846	0.24237	93.1737	-0.02623	93.1737	0.24964	103.993	-0.01967	103.993	0.26746	73.8882	-0.01239	73.8882	0.25913	103.433	-0.01931	103.433	0.48257	92.1498	-0.03796	92.1498	0.52661	78.4022	-0.0408	78.4022	0.6	66.9026	-0.0366	66.9026	0.527	96.2665	-0.026	96.2665	0.498	76.4476	-0.0352	76.4476
0.26032	90.2339	-0.02477	90.2339	0.27503	69.5846	-0.01894	69.5846	0.24276	93.3407	-0.02623	93.3407	0.25004	103.993	-0.01967	103.993	0.26765	73.8882	-0.01202	73.8882	0.26012	103.744	-0.01967	103.744	0.48486	92.4742	-0.03796	92.4742	0.527	78.7222	-0.0408	78.7222	0.6	66.7459	-0.0366	66.7459	0.53	96.767	-0.0267	96.767	0.498	76.4476	-0.0352	76.4476
0.26032	90.8478	-0.02477	90.8478	0.27503	70.3543	-0.01894	70.3543	0.24392	94.0086	-0.02623	94.0086	0.25122	104.317	-0.01967	104.317	0.26746	73.7326	-0.01239	73.7326	0.26051	103.899	-0.01967	103.899	0.48563	93.1232	-0.03796	93.1232	0.529	78.8822	-0.0415	78.8822	0.601	66.9026	-0.0366	66.9026	0.531	97.1007	-0.0267	97.1007	0.499	76.4476	-0.0344	76.4476
0.26111	91.3081	-0.02477	91.3081	0.27602	70.3543	-0.01931	70.3543	0.2447	94.1756	-0.02623	94.1756	0.25162	104.966	-0.01967	104.966	0.26765	73.7326	-0.01275	73.7326	0.2615	104.365	-0.02003	104.365	0.48753	93.2854	-0.03796	93.2854	0.533	79.8423	-0.0415	79.8423	0.604	67.8427	-0.0366	67.8427	0.531	97.4343	-0.0267	97.4343	0.5	76.4476	-0.0337	76.4476
0.26249	91.922	-0.02477	91.922	0.27819	70.9701	-0.01931	70.9701	0.24509	94.3426	-0.02623	94.3426	0.25261	105.129	-0.01967	105.129	0.26939	74.3548	-0.01275	74.3548	0.2615	104.52	-0.01967	104.52	0.48906	93.6099	-0.03796	93.6099	0.533	79.8423	-0.0415	79.8423	0.60711	68.3127	-0.038	68.3127	0.532	97.4343	-0.0267	97.4343	0.504	77.8376	-0.0337	77.8376
0.26289	91.922	-0.02477	91.922	0.27819	70.9701	-0.01967	70.9701	0.24528	94.3426	-0.02623	94.3426	0.2534	105.453	-0.01967	105.453	0.27036	74.6659	-0.01239	74.6659	0.26229	104.676	-0.02003	104.676	0.48982	93.7721	-0.03796	93.7721	0.533	79.5223	-0.0415	79.5223	0.60711	68.3127	-0.0366	68.3127	0.535	98.2685	-0.0267	98.2685	0.505	77.8376	-0.0359	77.8376
0.26368	92.8427	-0.02477	92.8427	0.27819	70.8161	-0.01967	70.8161	0.24625	94.6765	-0.02623	94.6765	0.25379	105.615	-0.01967	105.615	0.27055	74.6659	-0.01239	74.6659	0.26328	104.986	-0.02003	104.986	0.49097	94.0966	-0.03796	94.0966	0.533	79.5223	-0.0422	79.5223	0.60711	68.3127	-0.0366	68.3127	0.53522	98.2685	-0.0274	98.2685	0.505	77.6831	-0.0359	77.6831
0.26407	92.8427	-0.02477	92.8427	0.27839	70.8161	-0.01967	70.8161	0.24664	95.1774	-0.02623	95.1774	0.25439	105.94	-0.01967	105.94	0.27055	74.6659	-0.01239	74.6659	0.26447	105.608	-0.02003	105.608	0.49211	94.2588	-0.03796	94.2588	0.535	80.6423	-0.0429	80.6423	0.60711	68.3127	-0.0366	68.3127	0.536	98.2685	-0.0274	98.2685	0.505	77.6831	-0.0359	77.6831
0.26526	93.3031	-0.0255	93.3031	0.27898	71.4319	-0.01967	71.4319	0.24741	95.3444	-0.02623	95.3444	0.25498	106.102	-0.01967	106.102	0.27055	74.977	-0.01239	74.977	0.26467	105.763	-0.0204	105.763	0.49287	94.5833	-0.03796	94.5833	0.539	81.2823	-0.0429	81.2823	0.612	69.2528	-0.0366	69.2528	0.536	98.4354	-0.0267	98.4354	0.506	78.3009	-0.0359	78.3009
0.26565	93.3031	-0.0255	93.3031	0.28096	72.3556	-0.02003	72.3556	0.2478	95.6784	-0.02659	95.6784	0.25538	106.427	-0.01967	106.427	0.27171	75.4437	-0.01275	75.4437	0.26467	105.763	-0.0204	105.763	0.49516	95.07	-0.03796	95.07	0.539	81.2823	-0.0429	81.2823	0.614	69.4095	-0.0373	69.4095	0.54018	99.4364	-0.0267	99.4364	0.507	78.4553	-0.0359	78.4553
0.26684	93.9169	-0.0255	93.9169	0.28175	72.3556	-0.0204	72.3556	0.24858	96.0123	-0.02659	96.0123	0.25656	106.913	-0.01967	106.913	0.27345	75.7548	-0.01275	75.7548	0.26506	106.073	-0.0204	106.073	0.49631	95.07	-0.03796	95.07	0.539	80.9623	-0.0422	80.9623	0.614	69.4095	-0.0366	69.4095	0.541	99.4364	-0.0267	99.4364	0.51	79.2275	-0.0359	79.2275
0.26743	94.0704	-0.0255	94.0704	0.28175	71.8938	-0.0204	71.8938	0.24974	96.6802	-0.02696	96.6802	0.25715	106.913	-0.01967	106.913	0.27345	75.7548	-0.01275	75.7548	0.26803	106.85	-0.0204	106.85	0.49745	95.2322	-0.03796	95.2322	0.539	80.9623	-0.0422	80.9623	0.614	69.4095	-0.0373	69.4095	0.541	99.4364	-0.0267	99.4364	0.51	79.2275	-0.0359	79.2275
0.26763	94.0704	-0.0255	94.0704	0.28175	71.8938	-0.0204	71.8938	0.25052	96.8472	-0.02696	96.8472	0.25775	107.075	-0.01967	107.075	0.27345	75.7548	-0.01311	75.7548	0.26803	106.85	-0.0204	106.85	0.49974	96.0434	-0.03796	96.0434	0.54	81.4423	-0.0422	81.4423	0.614	69.4095	-0.038	69.4095	0.541	99.4364	-0.0267	99.4364	0.512	79.382	-0.0359	79.382
0.26803	94.3773	-0.0255	94.3773	0.28175	72.3556	-0.0204	72.3556	0.25052	96.8472	-0.02696	96.8472	0.25893	107.887	-0.01967	107.887	0.27384	76.2215	-0.01311	76.2215	0.26743	106.85	-0.02076	106.85	0.49974	96.0434	-0.03796	96.0434	0.546	82.7224	-0.0429	82.7224	0.614	69.5662	-0.038	69.5662	0.545	100.437	-0.0267	100.437	0.513	79.6908	-0.0366	79.6908
0.26941	95.1446	-0.02623	95.1446	0.28333	73.1254	-0.02113	73.1254	0.25052	97.1812	-0.02696	97.1812	0.25893	107.887	-0.01967	107.887	0.275	76.8437	-0.01311	76.8437	0.26743	106.85	-0.02076	106.85	0.50165	96.2056	-0.03867	96.2056	0.546	82.7224	-0.0436	82.7224	0.62006	70.5062	-0.038	70.5062	0.545	100.437	-0.0267	100.437	0.516	79.8453	-0.0366	79.8453
0.27079	95.1446	-0.02623	95.1446	0.28511	73.4333	-0.02113	73.4333	0.25226	98.0161	-0.02732	98.0161	0.25992	108.049	-0.02003	108.049	0.27693	76.8437	-0.01275	76.8437	0.26822	107.937	-0.02076	107.937	0.50241	96.3679	-0.03937	96.3679	0.546	82.4023	-0.0429	82.4023	0.62006	70.5062	-0.038	70.5062	0.54552	100.604	-0.0267	100.604	0.516	79.8453	-0.0366	79.8453
0.27079	95.1446	-0.02623	95.1446	0.28511	73.4333	-0.0204	73.4333	0.25304	98.183	-0.02732	98.183	0.26032	108.211	-0.0204	108.211	0.27693	76.8437	-0.01275	76.8437	0.26901	108.248	-0.0204	108.248	0.50966	98.4769	-0.04007	98.4769	0.546	82.4023	-0.0436	82.4023	0.62006	70.5062	-0.0366	70.5062	0.548	101.105	-0.0274	101.105	0.517	79.8453	-0.0373	79.8453
0.27059	95.1446	-0.02623	95.1446	0.28511	73.1254	-0.0204	73.1254	0.25304	98.183	-0.02732	98.183	0.26407	110.32	-0.02076	110.32	0.27693	76.8437	-0.01275	76.8437	0.27	108.714	-0.0204	108.714	0.50966	98.4769	-0.04007	98.4769	0.546	82.7224	-0.0436	82.7224	0.62006	70.5062	-0.038	70.5062	0.549	101.439	-0.0274	101.439	0.517	80.3086	-0.0373	80.3086
0.27059	95.1446	-0.02623	95.1446	0.28511	73.1254	-0.0204	73.1254	0.25323	98.183	-0.02768	98.183	0.26407	110.32	-0.02076	110.32	0.27693	76.9992	-0.01275	76.9992	0.27099	108.869	-0.02076	108.869	0.50623	97.6658	-0.04007	97.6658	0.548	83.5224	-0.0436	83.5224	0.621	70.5062	-0.038	70.5062	0.55	101.772	-0.0288	101.772	0.519	80.6175	-0.0373	80.6175
0.27178	95.605	-0.02623	95.605	0.28629	73.8951	-0.0204	73.8951	0.25459	98.684	-0.02768	98.684	0.26229	109.509	-0.02076	109.509	0.2777	77.6215	-0.01311	77.6215	0.27119	109.335	-0.02113	109.335	0.50623	97.6658	-0.03937	97.6658	0.551	83.8424	-0.0436	83.8424	0.622	70.9763	-0.0387	70.9763	0.551	101.772	-0.0267	101.772	0.52148	81.0808	-0.0373	81.0808
0.27277	96.5258	-0.02623	96.5258	0.28847	74.6649	-0.02113	74.6649	0.25517	99.1849	-0.02805	99.1849	0.26229	109.509	-0.0204	109.509	0.27983	77.9326	-0.01311	77.9326	0.27237	109.801	-0.02113	109.801	0.50737	98.3147	-0.03937	98.3147	0.551	84.0024	-0.0436	84.0024	0.627	71.4463	-0.0387	71.4463	0.552	102.273	-0.0288	102.273	0.52186	81.0808	-0.038	81.0808
0.27514	96.5258	-0.02623	96.5258	0.28866	74.6649	-0.02113	74.6649	0.25556	99.5189	-0.02805	99.5189	0.26289	110.158	-0.0204	110.158	0.28002	77.9326	-0.01311	77.9326	0.27297	110.267	-0.02113	110.267	0.5089	98.4769	-0.03937	98.4769	0.551	84.0024	-0.0436	84.0024	0.627	71.603	-0.0387	71.603	0.554	102.273	-0.0281	102.273	0.52186	81.0808	-0.0373	81.0808
0.27514	96.5258	-0.02696	96.5258	0.28866	74.5109	-0.02113	74.5109	0.25594	99.6858	-0.02768	99.6858	0.26368	110.32	-0.0204	110.32	0.28002	77.9326	-0.01311	77.9326	0.27356	110.267	-0.02113	110.267	0.50966	98.8014	-0.04007	98.8014	0.553	84.6424	-0.0436	84.6424	0.627	71.4463	-0.0387	71.4463	0.555	102.773	-0.0288	102.773	0.523	81.6986	-0.0373	81.6986
0.27475	96.5258	-0.02659	96.5258	0.28866	74.5109	-0.02113	74.5109	0.25672	100.02	-0.02768	100.02	0.26407	110.645	-0.02076	110.645	0.28041	78.0881	-0.01311	78.0881	0.27376	110.888	-0.02076	110.888	0.51118	98.9636	-0.04007	98.9636	0.556	85.2824	-0.0443	85.2824	0.627	71.603	-0.0387	71.603	0.555	102.94	-0.0288	102.94	0.526	82.3163	-0.0373	82.3163
0.27475	96.5258	-0.02696	96.5258	0.28866	74.6649	-0.02113	74.6649	0.2575	100.354	-0.02805	100.354	0.26486	110.807	-0.02076	110.807	0.28041	78.3992	-0.01348	78.3992	0.27494	111.354	-0.02113	111.354	0.51271	99.4504	-0.03937	99.4504	0.55826	85.2824	-0.0443	85.2824	0.627	71.7597	-0.0387	71.7597	0.557	103.274	-0.0302	103.274	0.528	82.3163	-0.0373	82.3163
0.27534	97.1396	-0.02696	97.1396	0.29064	75.2806	-0.02113	75.2806	0.25827	100.688	-0.02805	100.688	0.26565	111.294	-0.0204	111.294	0.28311	79.4881	-0.01311	79.4881	0.27514	111.509	-0.02113	111.509	0.51424	99.6126	-0.03937	99.6126	0.55826	85.6025	-0.0436	85.6025	0.634	73.3265	-0.0394	73.3265	0.558	103.774	-0.0295	103.774	0.528	82.3163	-0.0387	82.3163
0.27613	97.6	-0.02696	97.6	0.29202	75.7425	-0.02113	75.7425	0.25846	100.688	-0.02841	100.688	0.26644	111.456	-0.0204	111.456	0.28311	79.4881	-0.01384	79.4881	0.27554	111.665	-0.02113	111.665	0.51538	99.9371	-0.04007	99.9371	0.55826	85.4424	-0.0436	85.4424	0.634	73.3265	-0.0394	73.3265	0.56	104.108	-0.0295	104.108	0.528	82.4708	-0.0387	82.4708
0.27732	97.9069	-0.02696	97.9069	0.29222	75.7425	-0.02113	75.7425	0.25905	101.022	-0.02841	101.022	0.26704	111.78	-0.02076	111.78	0.28311	79.0214	-0.01348	79.0214	0.27593	112.13	-0.02113	112.13	0.51653	100.424	-0.04007	100.424	0.55826	85.6025	-0.0443	85.6025	0.634	72.6998	-0.0387	72.6998	0.56	104.275	-0.0295	104.275	0.53	82.9341	-0.0387	82.9341
0.2785	98.5207	-0.02696	98.5207	0.29202	75.5885	-0.02113	75.5885	0.25982	101.356	-0.02878	101.356	0.26763	112.267	-0.02076	112.267	0.28311	79.0214	-0.01348	79.0214	0.27949	113.373	-0.02113	113.373	0.51805	100.586	-0.04007	100.586	0.561	86.4025	-0.045	86.4025	0.63339	72.6998	-0.0387	72.6998	0.562	104.775	-0.0288	104.775	0.532	83.3974	-0.0387	83.3974
0.27949	98.9811	-0.02696	98.9811	0.29222	75.5885	-0.02113	75.5885	0.26021	101.356	-0.02878	101.356	0.26842	112.429	-0.02076	112.429	0.28427	79.4881	-0.01348	79.4881	0.27949	113.373	-0.02149	113.373	0.51958	100.748	-0.04007	100.748	0.565	86.7225	-0.0464	86.7225	0.634	73.0131	-0.0387	73.0131	0.564	104.775	-0.0302	104.775	0.533	83.3974	-0.0387	83.3974
0.27949	98.9811	-0.02732	98.9811	0.29242	76.0504	-0.02186	76.0504	0.26137	101.857	-0.02878	101.857	0.26921	112.591	-0.02076	112.591	0.28621	80.4214	-0.01384	80.4214	0.27811	112.596	-0.02113	112.596	0.51958	100.911	-0.04007	100.911	0.565	86.8825	-0.0464	86.8825	0.635	73.0131	-0.0387	73.0131	0.564	104.775	-0.0295	104.775	0.533	83.3974	-0.0387	83.3974
0.27949	99.1346	-0.02768	99.1346	0.29499	76.9741	-0.02186	76.9741	0.26195	102.191	-0.02878	102.191	0.26921	112.754	-0.02076	112.754	0.28621	80.4214	-0.01384	80.4214	0.27811	112.596	-0.02149	112.596	0.52263	101.397	-0.04007	101.397	0.564	86.8825	-0.0464	86.8825	0.641	74.4233	-0.0408	74.4233	0.565	105.109	-0.0302	105.109	0.534	84.0152	-0.0394	84.0152
0.27988	99.1346	-0.02768	99.1346	0.29558	77.128	-0.02186	77.128	0.26254	102.358	-0.02914	102.358	0.27079	113.24	-0.02076	113.24	0.28621	80.4214	-0.01384	80.4214	0.27909	113.528	-0.02149	113.528	0.52263	101.559	-0.04007	101.559	0.564	87.0425	-0.0464	87.0425	0.641	74.4233	-0.0394	74.4233	0.568	105.943	-0.0302	105.943	0.538	84.324	-0.0387	84.324
0.28384	100.976	-0.02805	100.976	0.29578	77.128	-0.02186	77.128	0.26312	102.525	-0.02914	102.525	0.27079	113.403	-0.02076	113.403	0.28621	80.577	-0.01384	80.577	0.27969	113.839	-0.02186	113.839	0.52492	102.208	-0.04078	102.208	0.566	87.3625	-0.0464	87.3625	0.641	74.1099	-0.0394	74.1099	0.568	105.943	-0.0302	105.943	0.538	84.324	-0.0387	84.324
0.28384	100.976	-0.02805	100.976	0.29578	76.9741	-0.02186	76.9741	0.2637	102.858	-0.02914	102.858	0.27198	114.052	-0.02113	114.052	0.28756	81.0436	-0.01421	81.0436	0.28087	114.615	-0.02186	114.615	0.52606	102.208	-0.04078	102.208	0.57	88.4825	-0.0464	88.4825	0.641	74.1099	-0.0394	74.1099	0.569	106.11	-0.0302	106.11	0.538	84.324	-0.0387	84.324
0.28265	99.5949	-0.02768	99.5949	0.29597	76.9741	-0.02222	76.9741	0.2637	103.025	-0.02914	103.025	0.27257	114.052	-0.02113	114.052	0.28911	81.1992	-0.01384	81.1992	0.28127	114.771	-0.02186	114.771	0.52721	102.371	-0.04078	102.371	0.57	88.4825	-0.0464	88.4825	0.641	74.4233	-0.0394	74.4233	0.569	106.444	-0.0302	106.444	0.539	84.7874	-0.0394	84.7874
0.28245	99.5949	-0.02732	99.5949	0.29775	77.8978	-0.02258	77.8978	0.26467	103.526	-0.02914	103.526	0.27316	114.214	-0.02113	114.214	0.28911	81.1992	-0.01384	81.1992	0.28226	115.237	-0.02258	115.237	0.52835	103.02	-0.04148	103.02	0.57	88.0025	-0.0464	88.0025	0.64177	74.7366	-0.0394	74.7366	0.571	106.611	-0.0302	106.611	0.543	85.2507	-0.0394	85.2507
0.28245	99.9018	-0.02732	99.9018	0.29953	78.5136	-0.02258	78.5136	0.26525	103.693	-0.02914	103.693	0.27376	114.863	-0.02149	114.863	0.28911	81.1992	-0.01384	81.1992	0.28324	115.858	-0.02258	115.858	0.53102	103.506	-0.04218	103.506	0.57	88.0025	-0.0464	88.0025	0.648	75.6767	-0.0408	75.6767	0.57375	107.612	-0.0302	107.612	0.543	85.2507	-0.0394	85.2507
0.28364	100.669	-0.02768	100.669	0.29953	78.5136	-0.02258	78.5136	0.26603	104.027	-0.02951	104.027	0.27514	115.349	-0.02186	115.349	0.2893	81.6659	-0.01421	81.6659	0.28364	115.858	-0.02258	115.858	0.53102	103.669	-0.04218	103.669	0.572	88.6425	-0.0464	88.6425	0.648	75.6767	-0.0408	75.6767	0.57375	107.612	-0.0309	107.612	0.543	85.2507	-0.0401	85.2507
0.28423	100.823	-0.02768	100.823	0.29953	78.2057	-0.02258	78.2057	0.26661	104.027	-0.02951	104.027	0.27514	115.512	-0.02186	115.512	0.29007	81.977	-0.01421	81.977	0.28423	116.324	-0.02258	116.324	0.53102	103.669	-0.04218	103.669	0.57542	89.6026	-0.0478	89.6026	0.648	75.52	-0.0408	75.52	0.575	107.612	-0.0302	107.612	0.544	85.5596	-0.0401	85.5596
0.28542	101.436	-0.02805	101.436	0.29953	78.2057	-0.02258	78.2057	0.26738	104.695	-0.02951	104.695	0.27514	115.512	-0.02186	115.512	0.2922	82.1325	-0.01421	82.1325	0.28463	116.479	-0.02222	116.479	0.5314	103.669	-0.04218	103.669	0.577	89.6026	-0.0478	89.6026	0.648	75.52	-0.0408	75.52	0.576	107.945	-0.0302	107.945	0.547	86.1773	-0.0401	86.1773
0.28542	101.743	-0.02805	101.743	0.29953	78.3596	-0.02258	78.3596	0.26777	105.029	-0.02987	105.029	0.27534	115.512	-0.02186	115.512	0.2922	82.2881	-0.01421	82.2881	0.28581	117.1	-0.02295	117.1	0.53331	104.48	-0.04218	104.48	0.577	89.2826	-0.0471	89.2826	0.648	75.6767	-0.0408	75.6767	0.579	108.279	-0.0302	108.279	0.548	86.4862	-0.0401	86.4862
0.2868	102.05	-0.02805	102.05	0.3021	79.2833	-0.02258	79.2833	0.26835	105.029	-0.03023	105.029	0.27633	116.323	-0.02186	116.323	0.2922	82.2881	-0.01457	82.2881	0.28601	117.255	-0.02295	117.255	0.53407	104.804	-0.04218	104.804	0.577	89.2826	-0.0471	89.2826	0.649	75.9901	-0.0408	75.9901	0.579	108.613	-0.0302	108.613	0.548	86.6406	-0.0401	86.6406
0.2874	102.204	-0.02841	102.204	0.30269	79.4373	-0.02295	79.4373	0.26894	105.363	-0.0306	105.363	0.27672	116.647	-0.02186	116.647	0.2922	82.2881	-0.01457	82.2881	0.2866	117.255	-0.02295	117.255	0.5356	105.129	-0.04218	105.129	0.58	90.4026	-0.0471	90.4026	0.655	76.6168	-0.0408	76.6168	0.58	108.779	-0.0302	108.779	0.548	86.6406	-0.0401	86.6406
0.28878	102.511	-0.02841	102.511	0.30289	79.4373	-0.02295	79.4373	0.2699	105.864	-0.0306	105.864	0.27751	116.972	-0.02186	116.972	0.29394	83.377	-0.01457	83.377	0.2874	118.032	-0.02295	118.032	0.53636	105.615	-0.04359	105.615	0.583	90.5626	-0.0471	90.5626	0.655	76.7735	-0.0408	76.7735	0.581	109.28	-0.0302	109.28	0.551	87.1039	-0.0401	87.1039
0.28898	102.664	-0.02878	102.664	0.30289	79.4373	-0.02331	79.4373	0.27029	106.031	-0.0306	106.031	0.27791	117.459	-0.02258	117.459	0.29548	83.377	-0.01457	83.377	0.28799	118.343	-0.02295	118.343	0.53865	105.94	-0.04289	105.94	0.583	90.5626	-0.0471	90.5626	0.655	76.7735	-0.0415	76.7735	0.583	109.614	-0.0309	109.614	0.552	87.5673	-0.0408	87.5673
0.28937	102.664	-0.02878	102.664	0.30289	79.5912	-0.02331	79.5912	0.27107	106.365	-0.03023	106.365	0.27909	117.783	-0.02222	117.783	0.29548	83.377	-0.01421	83.377	0.28838	118.343	-0.02295	118.343	0.53941	105.94	-0.04359	105.94	0.583	90.5626	-0.0471	90.5626	0.655	76.9301	-0.0408	76.9301	0.584	109.614	-0.0309	109.614	0.554	87.7217	-0.0408	87.7217
0.28937	102.971	-0.02878	102.971	0.30348	79.7451	-0.02331	79.7451	0.27146	106.866	-0.03023	106.866	0.27949	117.783	-0.02258	117.783	0.29548	83.377	-0.01457	83.377	0.28917	118.498	-0.02295	118.498	0.54094	106.427	-0.04359	106.427	0.583	90.8826	-0.0471	90.8826	0.655	77.0868	-0.0415	77.0868	0.584	109.614	-0.0316	109.614	0.554	87.7217	-0.0422	87.7217
0.29076	103.738	-0.02914	103.738	0.30645	80.8228	-0.02331	80.8228	0.27204	106.866	-0.03023	106.866	0.28028	118.27	-0.02258	118.27	0.29548	83.6881	-0.01457	83.6881	0.28997	119.585	-0.02295	119.585	0.54247	107.075	-0.04359	107.075	0.583	91.5226	-0.0471	91.5226	0.662	78.1836	-0.0415	78.1836	0.587	110.448	-0.0316	110.448	0.555	87.8761	-0.0408	87.8761
0.29293	103.892	-0.02914	103.892	0.30645	80.8228	-0.02331	80.8228	0.2732	107.367	-0.0306	107.367	0.28107	118.919	-0.02258	118.919	0.29684	84.4658	-0.0153	84.4658	0.29095	119.585	-0.02331	119.585	0.54323	107.075	-0.04289	107.075	0.586	92.1626	-0.0478	92.1626	0.662	78.1836	-0.0422	78.1836	0.588	110.615	-0.0316	110.615	0.555	88.0306	-0.0415	88.0306
0.29293	103.892	-0.02914	103.892	0.30645	80.8228	-0.02295	80.8228	0.27359	107.534	-0.0306	107.534	0.28147	118.919	-0.02222	118.919	0.29858	84.6214	-0.0153	84.6214	0.29095	119.585	-0.02368	119.585	0.54514	107.238	-0.04289	107.238	0.589	92.8026	-0.0478	92.8026	0.662	78.1836	-0.0422	78.1836	0.589	110.615	-0.0316	110.615	0.559	88.9572	-0.0415	88.9572
0.29273	103.892	-0.02878	103.892	0.30645	80.8228	-0.02331	80.8228	0.27436	107.868	-0.0306	107.868	0.28245	119.081	-0.02222	119.081	0.29858	84.6214	-0.01493	84.6214	0.29095	119.585	-0.02368	119.585	0.5459	107.238	-0.04359	107.238	0.59	92.8026	-0.0478	92.8026	0.662	78.1836	-0.0422	78.1836	0.589	110.782	-0.0316	110.782	0.56	88.9572	-0.0415	88.9572
0.29253	103.892	-0.02878	103.892	0.30664	80.9767	-0.02331	80.9767	0.27456	107.868	-0.03096	107.868	0.28285	119.081	-0.02258	119.081	0.29877	84.6214	-0.01457	84.6214	0.29135	120.206	-0.02331	120.206	0.54743	107.724	-0.04359	107.724	0.59	92.8026	-0.0478	92.8026	0.662	78.3403	-0.0422	78.3403	0.589	110.948	-0.0323	110.948	0.56	89.1117	-0.0415	89.1117
0.29253	103.892	-0.02914	103.892	0.30724	81.2846	-0.02368	81.2846	0.27553	108.369	-0.03096	108.369	0.28364	119.568	-0.02258	119.568	0.29896	84.6214	-0.01457	84.6214	0.29273	121.138	-0.02331	121.138	0.54857	107.724	-0.04359	107.724	0.592	93.2827	-0.0478	93.2827	0.663	78.3403	-0.0422	78.3403	0.594	111.783	-0.0323	111.783	0.56136	89.4205	-0.0415	89.4205
0.29372	104.812	-0.02951	104.812	0.30981	82.2083	-0.02368	82.2083	0.27592	108.536	-0.03096	108.536	0.28423	119.568	-0.02258	119.568	0.29896	84.9325	-0.01457	84.9325	0.29333	121.138	-0.02331	121.138	0.55048	108.373	-0.04359	108.373	0.593	93.6027	-0.0478	93.6027	0.66805	79.7504	-0.0422	79.7504	0.59435	112.116	-0.0316	112.116	0.564	90.1927	-0.0415	90.1927
0.29491	105.426	-0.02951	105.426	0.30981	82.2083	-0.02404	82.2083	0.2765	108.87	-0.03096	108.87	0.28522	120.216	-0.02258	120.216	0.30167	86.1769	-0.01457	86.1769	0.29412	121.759	-0.02368	121.759	0.55086	108.536	-0.04359	108.536	0.594	93.7627	-0.0478	93.7627	0.669	79.7504	-0.0422	79.7504	0.594	112.116	-0.0316	112.116	0.565	90.1927	-0.0422	90.1927
0.2957	105.733	-0.02951	105.733	0.30981	82.0544	-0.02404	82.0544	0.27708	109.037	-0.03133	109.037	0.28542	120.379	-0.02258	120.379	0.30167	86.1769	-0.01457	86.1769	0.2953	122.381	-0.02404	122.381	0.55811	110.482	-0.04359	110.482	0.595	93.7627	-0.0492	93.7627	0.669	79.5937	-0.0422	79.5937	0.59435	112.45	-0.0316	112.45	0.565	90.1927	-0.0429	90.1927
0.29728	106.347	-0.02914	106.347	0.30981	82.0544	-0.02368	82.0544	0.27805	109.537	-0.03169	109.537	0.28917	122.326	-0.02258	122.326	0.30244	85.7103	-0.0153	85.7103	0.2955	122.536	-0.02404	122.536	0.55811	110.482	-0.04359	110.482	0.596	94.4027	-0.0499	94.4027	0.669	79.5937	-0.0422	79.5937	0.597	112.784	-0.0316	112.784	0.566	90.3472	-0.0422	90.3472
0.29728	106.347	-0.02987	106.347	0.3102	82.3623	-0.02368	82.3623	0.27844	109.704	-0.03169	109.704	0.28917	122.326	-0.02258	122.326	0.30244	85.7103	-0.01457	85.7103	0.29649	123.002	-0.02404	123.002	0.55544	109.509	-0.04499	109.509	0.599	95.2027	-0.0499	95.2027	0.669	79.5937	-0.0422	79.5937	0.6	113.451	-0.0316	113.451	0.567	90.5016	-0.0429	90.5016
0.29728	106.347	-0.02987	106.347	0.31158	83.132	-0.02404	83.132	0.27921	110.038	-0.03169	110.038	0.28779	121.352	-0.02331	121.352	0.30244	86.3325	-0.0153	86.3325	0.29669	123.002	-0.02441	123.002	0.55544	109.509	-0.04359	109.509	0.599	95.2027	-0.0492	95.2027	0.67	80.0638	-0.0422	80.0638	0.6	113.618	-0.0323	113.618	0.57	91.1194	-0.0429	91.1194
0.29728	106.347	-0.02987	106.347	0.31316	83.2859	-0.02441	83.2859	0.27979	110.206	-0.03169	110.206	0.28779	121.352	-0.02258	121.352	0.30321	86.6436	-0.01493	86.6436	0.29708	123.312	-0.02441	123.312	0.5562	109.996	-0.04499	109.996	0.6	95.2027	-0.0492	95.2027	0.676	80.8472	-0.0436	80.8472	0.6	113.451	-0.0337	113.451	0.57	91.2738	-0.0429	91.2738
0.29886	106.808	-0.02987	106.808	0.31316	83.2859	-0.02441	83.2859	0.28038	110.206	-0.03169	110.206	0.28819	121.839	-0.02331	121.839	0.30495	87.4214	-0.0153	87.4214	0.29827	123.934	-0.02441	123.934	0.55773	110.32	-0.04499	110.32	0.6	95.2027	-0.0492	95.2027	0.676	80.8472	-0.0436	80.8472	0.6	113.618	-0.0337	113.618	0.57	91.2738	-0.0436	91.2738
0.30103	107.114	-0.0306	107.114	0.31316	83.4399	-0.02441	83.4399	0.28057	110.539	-0.03206	110.539	0.28898	122.163	-0.02331	122.163	0.30515	87.4214	-0.01493	87.4214	0.29906	124.244	-0.02441	124.244	0.55925	110.807	-0.04499	110.807	0.605	96.4828	-0.0492	96.4828	0.676	80.3771	-0.0429	80.3771	0.604	114.786	-0.0337	114.786	0.571	91.2738	-0.0436	91.2738
0.30103	107.114	-0.0306	107.114	0.31376	83.5938	-0.02441	83.5938	0.28154	111.374	-0.03206	111.374	0.28977	122.65	-0.02331	122.65	0.30534	87.4214	-0.0153	87.4214	0.29945	124.555	-0.02441	124.555	0.5604	110.969	-0.04499	110.969	0.606	96.4828	-0.0485	96.4828	0.676	80.3771	-0.0429	80.3771	0.606	114.786	-0.0323	114.786	0.575	92.2005	-0.0436	92.2005
0.30064	107.114	-0.0306	107.114	0.31494	83.9017	-0.02441	83.9017	0.28231	111.541	-0.03206	111.541	0.29036	122.812	-0.02331	122.812	0.30553	87.7325	-0.0153	87.7325	0.30064	125.331	-0.02477	125.331	0.5623	111.456	-0.04499	111.456	0.606	96.3228	-0.0492	96.3228	0.676	80.8472	-0.0436	80.8472	0.606	114.786	-0.0323	114.786	0.577	92.3549	-0.0436	92.3549
0.30064	107.114	-0.0306	107.114	0.31672	84.6715	-0.02477	84.6715	0.28309	111.708	-0.03206	111.708	0.29135	123.299	-0.02331	123.299	0.30746	88.6658	-0.01566	88.6658	0.30064	125.331	-0.02477	125.331	0.56268	111.943	-0.0457	111.943	0.606	96.3228	-0.0492	96.3228	0.682	81.9439	-0.0436	81.9439	0.606	114.953	-0.0323	114.953	0.577	92.2005	-0.0436	92.2005
0.30084	107.421	-0.0306	107.421	0.31692	84.6715	-0.02513	84.6715	0.28348	111.875	-0.03206	111.875	0.29155	123.786	-0.02368	123.786	0.30785	88.6658	-0.01566	88.6658	0.30143	125.487	-0.02477	125.487	0.56421	111.943	-0.0457	111.943	0.606	96.4828	-0.0499	96.4828	0.683	81.9439	-0.0436	81.9439	0.608	115.787	-0.033	115.787	0.577	92.5093	-0.0443	92.5093
0.30202	107.882	-0.03096	107.882	0.31672	84.5175	-0.0255	84.5175	0.28425	112.376	-0.03242	112.376	0.29234	123.786	-0.02368	123.786	0.30785	88.6658	-0.01566	88.6658	0.30202	126.108	-0.02477	126.108	0.56536	112.591	-0.0464	112.591	0.607	96.6428	-0.0499	96.6428	0.683	81.9439	-0.0436	81.9439	0.61	115.787	-0.033	115.787	0.578	93.1271	-0.045	93.1271
0.30262	108.342	-0.03096	108.342	0.31692	84.5175	-0.0255	84.5175	0.28464	112.71	-0.03242	112.71	0.29293	124.435	-0.02404	124.435	0.30785	88.6658	-0.01566	88.6658	0.30301	126.419	-0.02477	126.419	0.56688	112.591	-0.0457	112.591	0.612	97.6028	-0.0499	97.6028	0.683	81.9439	-0.0436	81.9439	0.61	116.12	-0.0337	116.12	0.58	93.2815	-0.045	93.2815
0.3036	108.956	-0.03096	108.956	0.3181	85.1333	-0.0255	85.1333	0.28522	112.71	-0.03242	112.71	0.29372	124.435	-0.02368	124.435	0.30901	89.1325	-0.01603	89.1325	0.30301	126.729	-0.02513	126.729	0.56841	112.754	-0.0457	112.754	0.612	97.6028	-0.0506	97.6028	0.683	81.9439	-0.0436	81.9439	0.61	116.287	-0.0337	116.287	0.581	93.436	-0.045	93.436
0.3042	109.109	-0.03096	109.109	0.32008	85.5952	-0.0255	85.5952	0.28619	113.378	-0.03242	113.378	0.29451	124.597	-0.02368	124.597	0.31056	89.9102	-0.01603	89.9102	0.30301	126.729	-0.0255	126.729	0.56917	113.24	-0.0457	113.24	0.612	97.6028	-0.0506	97.6028	0.683	82.414	-0.0443	82.414	0.613	116.621	-0.0344	116.621	0.58225	93.436	-0.045	93.436
0.30519	109.263	-0.0306	109.263	0.32008	85.7491	-0.0255	85.7491	0.28677	113.545	-0.03278	113.545	0.29491	125.084	-0.02368	125.084	0.31075	89.9102	-0.01603	89.9102	0.30341	127.04	-0.0255	127.04	0.57108	113.565	-0.0457	113.565	0.612	97.9228	-0.0506	97.9228	0.689	83.6674	-0.0443	83.6674	0.613	117.121	-0.0337	117.121	0.58263	93.7449	-0.045	93.7449
0.30558	109.723	-0.0306	109.723	0.32008	85.7491	-0.02586	85.7491	0.28697	114.046	-0.03278	114.046	0.2959	125.408	-0.02368	125.408	0.31075	89.9102	-0.01566	89.9102	0.30657	128.748	-0.0255	128.748	0.57184	114.052	-0.0464	114.052	0.61546	99.2029	-0.0506	99.2029	0.691	83.6674	-0.0443	83.6674	0.616	117.455	-0.0344	117.455	0.586	94.2082	-0.045	94.2082
0.30696	110.337	-0.03133	110.337	0.32008	85.7491	-0.0255	85.7491	0.28774	114.046	-0.03278	114.046	0.29629	125.895	-0.02404	125.895	0.31114	89.9102	-0.01566	89.9102	0.30657	128.748	-0.0255	128.748	0.57298	114.376	-0.0457	114.376	0.618	99.2029	-0.0513	99.2029	0.691	83.3541	-0.0443	83.3541	0.616	117.455	-0.0344	117.455	0.586	94.3626	-0.045	94.3626
0.30756	110.337	-0.03133	110.337	0.32047	85.9031	-0.02586	85.9031	0.28852	114.38	-0.03278	114.38	0.29688	126.219	-0.02368	126.219	0.3121	90.2213	-0.01603	90.2213	0.30617	128.748	-0.0255	128.748	0.57489	114.376	-0.0464	114.376	0.618	98.8829	-0.052	98.8829	0.69014	83.3541	-0.0443	83.3541	0.617	117.622	-0.0344	117.622	0.586	94.3626	-0.0443	94.3626
0.30756	110.337	-0.03133	110.337	0.32304	86.9807	-0.02586	86.9807	0.28891	114.714	-0.03278	114.714	0.29787	126.219	-0.02404	126.219	0.31365	90.688	-0.01603	90.688	0.30617	128.903	-0.0255	128.903	0.5768	114.863	-0.0464	114.863	0.618	98.8829	-0.052	98.8829	0.69014	83.3541	-0.0443	83.3541	0.62	118.289	-0.0344	118.289	0.587	94.6715	-0.0443	94.6715
0.30775	110.337	-0.03133	110.337	0.32364	86.9807	-0.02586	86.9807	0.28988	115.048	-0.03315	115.048	0.29886	126.706	-0.02404	126.706	0.31365	90.688	-0.01603	90.688	0.30696	129.214	-0.02623	129.214	0.57718	115.187	-0.0464	115.187	0.618	99.3629	-0.0513	99.3629	0.69014	83.6674	-0.0443	83.6674	0.62	118.456	-0.0344	118.456	0.592	95.1348	-0.0443	95.1348
0.30894	111.258	-0.03133	111.258	0.32364	86.9807	-0.02623	86.9807	0.29007	115.549	-0.03351	115.549	0.29906	127.03	-0.02404	127.03	0.31365	90.688	-0.01603	90.688	0.30775	129.525	-0.02623	129.525	0.57718	115.187	-0.0471	115.187	0.619	99.8429	-0.0513	99.8429	0.697	84.9209	-0.0457	84.9209	0.62	118.456	-0.0344	118.456	0.592	95.4437	-0.045	95.4437
0.31111	111.718	-0.03206	111.718	0.32344	86.9807	-0.02623	86.9807	0.29123	115.549	-0.03351	115.549	0.29906	127.03	-0.02441	127.03	0.31481	91.4658	-0.01603	91.4658	0.30894	130.457	-0.02623	130.457	0.57871	115.512	-0.0471	115.512	0.624	100.643	-0.0534	100.643	0.697	84.9209	-0.0457	84.9209	0.623	119.457	-0.0344	119.457	0.592	95.4437	-0.045	95.4437
0.31111	111.718	-0.03206	111.718	0.32344	87.1346	-0.02623	87.1346	0.29162	115.716	-0.03351	115.716	0.29985	127.355	-0.02441	127.355	0.31655	91.7769	-0.01676	91.7769	0.30934	130.457	-0.02623	130.457	0.58061	115.998	-0.04781	115.998	0.624	100.643	-0.0534	100.643	0.697	84.6075	-0.0457	84.6075	0.624	119.457	-0.0352	119.457	0.592	95.5981	-0.045	95.5981
0.31092	111.258	-0.03206	111.258	0.32443	87.4425	-0.02623	87.4425	0.29201	116.05	-0.03351	116.05	0.30084	127.842	-0.02477	127.842	0.31655	91.7769	-0.01676	91.7769	0.30973	130.767	-0.02623	130.767	0.58138	116.161	-0.04781	116.161	0.624	100.643	-0.0534	100.643	0.697	84.6075	-0.045	84.6075	0.625	119.457	-0.0352	119.457	0.595	96.3703	-0.045	96.3703
0.31092	111.258	-0.03169	111.258	0.3268	88.0583	-0.02623	88.0583	0.29259	116.05	-0.03351	116.05	0.30123	128.004	-0.02477	128.004	0.31655	91.7769	-0.01676	91.7769	0.31111	131.388	-0.02623	131.388	0.58252	116.485	-0.04781	116.485	0.625	100.643	-0.0534	100.643	0.697	84.6075	-0.0457	84.6075	0.626	119.791	-0.0359	119.791	0.597	96.3703	-0.0457	96.3703
0.31131	111.565	-0.03169	111.565	0.3268	88.0583	-0.02623	88.0583	0.29375	116.718	-0.03388	116.718	0.30182	128.328	-0.02477	128.328	0.31674	91.7769	-0.01676	91.7769	0.31151	132.01	-0.02696	132.01	0.5829	116.647	-0.04781	116.647	0.627	101.443	-0.0534	101.443	0.698	84.9209	-0.0464	84.9209	0.627	120.458	-0.0352	120.458	0.597	96.2159	-0.0464	96.2159
0.31171	112.179	-0.03169	112.179	0.3268	88.0583	-0.02623	88.0583	0.29395	117.052	-0.03388	117.052	0.30202	128.49	-0.02477	128.49	0.31674	91.9324	-0.01676	91.9324	0.31171	132.165	-0.02696	132.165	0.58519	117.134	-0.04781	117.134	0.62995	101.923	-0.0534	101.923	0.704	86.4877	-0.0464	86.4877	0.63	120.959	-0.0352	120.959	0.597	96.2159	-0.0457	96.2159
0.31309	112.792	-0.03206	112.792	0.32719	88.2123	-0.02586	88.2123	0.29453	117.219	-0.03388	117.219	0.30321	128.977	-0.02477	128.977	0.31983	93.3324	-0.01748	93.3324	0.3123	132.165	-0.02696	132.165	0.58634	117.134	-0.04781	117.134	0.62995	101.923	-0.0534	101.923	0.704	86.4877	-0.0464	86.4877	0.63	120.959	-0.0352	120.959	0.599	97.1425	-0.0464	97.1425
0.31368	112.946	-0.03278	112.946	0.32739	88.3662	-0.02586	88.3662	0.29472	117.219	-0.03388	117.219	0.3038	128.977	-0.02477	128.977	0.31983	93.3324	-0.01603	93.3324	0.31368	132.786	-0.02696	132.786	0.58748	117.134	-0.04851	117.134	0.62995	101.923	-0.0534	101.923	0.704	85.8609	-0.0464	85.8609	0.63	120.959	-0.0344	120.959	0.601	97.4514	-0.0464	97.4514
0.31467	113.406	-0.03278	113.406	0.33035	89.4439	-0.02696	89.4439	0.29589	117.552	-0.03424	117.552	0.30439	128.977	-0.02513	128.977	0.31983	92.8658	-0.01639	92.8658	0.31447	133.563	-0.02696	133.563	0.58977	118.27	-0.04851	118.27	0.62995	102.243	-0.0534	102.243	0.704	85.8609	-0.0464	85.8609	0.632	120.959	-0.0359	120.959	0.60238	97.4514	-0.0464	97.4514
0.31527	113.713	-0.03278	113.713	0.33035	89.4439	-0.02696	89.4439	0.29666	118.22	-0.03424	118.22	0.30558	130.113	-0.02513	130.113	0.31983	92.8658	-0.01639	92.8658	0.31467	133.563	-0.02659	133.563	0.59168	118.594	-0.04851	118.594	0.633	103.203	-0.0534	103.203	0.704	86.1743	-0.0464	86.1743	0.634	121.96	-0.0344	121.96	0.603	97.6059	-0.0464	97.6059
0.31645	114.174	-0.03278	114.174	0.33035	89.2899	-0.02696	89.2899	0.29705	118.721	-0.03461	118.721	0.30657	130.437	-0.02513	130.437	0.32022	93.3324	-0.01676	93.3324	0.31467	133.563	-0.02659	133.563	0.59168	118.594	-0.04921	118.594	0.636	103.683	-0.0548	103.683	0.705	86.4877	-0.0464	86.4877	0.635	122.293	-0.0359	122.293	0.604	97.9147	-0.0464	97.9147
0.31665	114.174	-0.03278	114.174	0.33035	89.2899	-0.02696	89.2899	0.29744	118.721	-0.03497	118.721	0.30657	130.437	-0.0255	130.437	0.32292	94.4213	-0.01676	94.4213	0.31606	134.65	-0.02696	134.65	0.59168	118.594	-0.04851	118.594	0.636	103.683	-0.0548	103.683	0.71185	87.4278	-0.0464	87.4278	0.635	122.46	-0.0359	122.46	0.607	98.5325	-0.0464	98.5325
0.31685	114.327	-0.03315	114.327	0.33095	89.5978	-0.02768	89.5978	0.29841	118.888	-0.03497	118.888	0.30657	130.437	-0.02513	130.437	0.32292	94.4213	-0.01676	94.4213	0.31724	134.805	-0.02732	134.805	0.5932	119.081	-0.04921	119.081	0.636	103.683	-0.0548	103.683	0.71185	87.4278	-0.0464	87.4278	0.637	122.46	-0.0359	122.46	0.609	98.5325	-0.0471	98.5325
0.31704	114.634	-0.03315	114.634	0.33193	90.0597	-0.02768	90.0597	0.2988	119.222	-0.03497	119.222	0.30736	130.924	-0.0255	130.924	0.32292	94.2657	-0.01676	94.2657	0.31724	134.805	-0.02732	134.805	0.59473	119.405	-0.04921	119.405	0.636	104.003	-0.0548	104.003	0.711	87.2711	-0.0464	87.2711	0.639	123.295	-0.0359	123.295	0.609	98.6869	-0.0471	98.6869
0.32179	116.168	-0.03351	116.168	0.33371	90.3676	-0.02768	90.3676	0.29938	119.556	-0.03497	119.556	0.30815	131.249	-0.0255	131.249	0.32292	94.2657	-0.01676	94.2657	0.31744	134.805	-0.02732	134.805	0.59473	119.405	-0.04921	119.405	0.639	104.323	-0.0548	104.323	0.711	87.2711	-0.0471	87.2711	0.641	123.461	-0.0359	123.461	0.609	98.6869	-0.0471	98.6869
0.32179	116.168	-0.03351	116.168	0.33371	90.5215	-0.02768	90.5215	0.30015	119.89	-0.03497	119.89	0.30815	131.249	-0.0255	131.249	0.32331	94.2657	-0.01712	94.2657	0.31784	135.426	-0.02732	135.426	0.59664	119.73	-0.04992	119.73	0.642	104.803	-0.0548	104.803	0.71185	87.4278	-0.0471	87.4278	0.641	123.461	-0.0373	123.461	0.609	99.1503	-0.0478	99.1503
0.32001	114.634	-0.03315	114.634	0.33351	90.3676	-0.02768	90.3676	0.30073	120.057	-0.03497	120.057	0.30914	131.573	-0.02586	131.573	0.32486	95.3546	-0.01712	95.3546	0.31863	136.203	-0.02696	136.203	0.59854	120.217	-0.05062	120.217	0.642	104.803	-0.0548	104.803	0.715	88.6812	-0.0478	88.6812	0.642	123.461	-0.0359	123.461	0.611	99.4591	-0.0471	99.4591
0.32001	114.634	-0.03315	114.634	0.33351	90.5215	-0.02768	90.5215	0.30151	120.391	-0.03533	120.391	0.31013	132.06	-0.02623	132.06	0.32602	95.3546	-0.01748	95.3546	0.3204	136.513	-0.02696	136.513	0.59931	120.865	-0.05062	120.865	0.642	104.803	-0.0548	104.803	0.718	88.6812	-0.0478	88.6812	0.645	124.462	-0.0373	124.462	0.613	100.077	-0.0478	100.077
0.32001	115.094	-0.03351	115.094	0.3347	91.1373	-0.02768	91.1373	0.30209	120.558	-0.0357	120.558	0.31052	132.709	-0.02623	132.709	0.32602	95.1991	-0.01785	95.1991	0.3204	136.824	-0.02696	136.824	0.60121	121.028	-0.04992	121.028	0.642	104.963	-0.0548	104.963	0.718	88.6812	-0.0478	88.6812	0.645	124.462	-0.0366	124.462	0.614	100.231	-0.0492	100.231
0.3204	115.555	-0.03351	115.555	0.33668	91.7531	-0.02768	91.7531	0.30287	121.059	-0.0357	121.059	0.31151	132.871	-0.02586	132.871	0.32602	95.1991	-0.01785	95.1991	0.3204	136.824	-0.02696	136.824	0.60198	121.028	-0.04992	121.028	0.645	105.923	-0.0555	105.923	0.718	88.6812	-0.0478	88.6812	0.645	124.629	-0.0373	124.629	0.614	100.231	-0.0492	100.231
0.32139	116.475	-0.03351	116.475	0.33707	91.7531	-0.02841	91.7531	0.30326	121.226	-0.0357	121.226	0.31191	132.871	-0.02586	132.871	0.3264	95.5102	-0.01785	95.5102	0.3206	137.29	-0.02732	137.29	0.6035	121.514	-0.04992	121.514	0.648	106.403	-0.0562	106.403	0.718	88.6812	-0.0478	88.6812	0.647	125.13	-0.0373	125.13	0.615	100.54	-0.0492	100.54
0.32258	116.629	-0.03388	116.629	0.33707	91.7531	-0.02841	91.7531	0.30403	121.393	-0.0357	121.393	0.3127	133.358	-0.02586	133.358	0.32795	96.5991	-0.01748	96.5991	0.32297	138.688	-0.02696	138.688	0.60503	121.839	-0.04992	121.839	0.648	106.563	-0.0562	106.563	0.718	89.1512	-0.0478	89.1512	0.65	125.63	-0.0373	125.63	0.619	101.158	-0.0478	101.158
0.32297	117.089	-0.03424	117.089	0.33707	91.907	-0.02841	91.907	0.30442	121.56	-0.0357	121.56	0.31349	133.682	-0.02586	133.682	0.3293	96.5991	-0.01748	96.5991	0.32317	138.688	-0.02732	138.688	0.60617	122.326	-0.04992	122.326	0.648	106.563	-0.0562	106.563	0.724	90.0913	-0.0492	90.0913	0.65	125.63	-0.0387	125.63	0.619	101.158	-0.0492	101.158
0.32436	117.703	-0.03461	117.703	0.33826	92.3689	-0.02841	92.3689	0.305	122.061	-0.0357	122.061	0.31408	134.169	-0.02586	134.169	0.3293	96.5991	-0.01748	96.5991	0.32337	138.688	-0.02732	138.688	0.60694	122.488	-0.04992	122.488	0.649	106.563	-0.0562	106.563	0.7248	90.0913	-0.0492	90.0913	0.65	126.131	-0.0373	126.131	0.619	101.158	-0.0492	101.158
0.32475	117.857	-0.03461	117.857	0.34003	92.9847	-0.02841	92.9847	0.30539	122.061	-0.0357	122.061	0.31447	134.331	-0.02586	134.331	0.3293	96.5991	-0.01748	96.5991	0.32357	138.998	-0.02732	138.998	0.60884	122.812	-0.04992	122.812	0.65	107.203	-0.0562	107.203	0.726	90.0913	-0.0478	90.0913	0.652	126.298	-0.038	126.298	0.619	101.467	-0.0492	101.467
0.32614	118.163	-0.03424	118.163	0.34043	92.9847	-0.02841	92.9847	0.30636	122.729	-0.03606	122.729	0.31546	134.655	-0.02586	134.655	0.3295	96.5991	-0.01748	96.5991	0.32475	139.464	-0.02768	139.464	0.60923	122.812	-0.05062	122.812	0.654	107.843	-0.0562	107.843	0.725	89.9346	-0.0478	89.9346	0.654	126.631	-0.038	126.631	0.624	102.239	-0.0492	102.239
0.32614	118.163	-0.03424	118.163	0.34043	92.9847	-0.02841	92.9847	0.30694	123.23	-0.03606	123.23	0.31566	134.655	-0.02623	134.655	0.33008	97.0657	-0.01748	97.0657	0.32594	140.085	-0.02768	140.085	0.61228	123.623	-0.05062	123.623	0.654	107.843	-0.0562	107.843	0.726	89.9346	-0.0492	89.9346	0.655	126.965	-0.0387	126.965	0.624	102.393	-0.0492	102.393
0.32673	118.317	-0.03461	118.317	0.34043	92.9847	-0.02841	92.9847	0.30791	123.564	-0.03606	123.564	0.31724	135.467	-0.02623	135.467	0.33259	97.999	-0.01785	97.999	0.32594	140.396	-0.02768	140.396	0.61418	123.948	-0.05062	123.948	0.655	108.003	-0.0576	108.003	0.726	90.4047	-0.0492	90.4047	0.655	126.965	-0.0387	126.965	0.624	102.393	-0.0492	102.393
0.32693	118.624	-0.03497	118.624	0.34063	93.4465	-0.02841	93.4465	0.3081	123.898	-0.03606	123.898	0.31823	135.791	-0.02623	135.791	0.33259	97.999	-0.01785	97.999	0.32673	140.396	-0.02805	140.396	0.61418	124.11	-0.05132	124.11	0.656	108.323	-0.0576	108.323	0.732	91.8148	-0.0492	91.8148	0.657	126.965	-0.0387	126.965	0.624	102.393	-0.0492	102.393
0.33049	119.698	-0.03497	119.698	0.3432	94.3702	-0.02878	94.3702	0.30868	123.898	-0.03643	123.898	0.31823	135.953	-0.02659	135.953	0.33259	97.8435	-0.01821	97.8435	0.32693	141.017	-0.02805	141.017	0.61418	124.11	-0.05062	124.11	0.657	108.803	-0.0576	108.803	0.732	91.8148	-0.0492	91.8148	0.658	127.799	-0.0387	127.799	0.627	103.32	-0.0492	103.32
0.33049	119.698	-0.03497	119.698	0.34399	94.3702	-0.02878	94.3702	0.30946	124.065	-0.03643	124.065	0.31823	135.953	-0.02623	135.953	0.33259	97.8435	-0.01821	97.8435	0.32811	141.794	-0.02805	141.794	0.61418	124.597	-0.05132	124.597	0.66	109.283	-0.0576	109.283	0.732	91.3448	-0.0492	91.3448	0.659	128.133	-0.0387	128.133	0.63	103.32	-0.0492	103.32
0.3293	118.931	-0.03461	118.931	0.34399	94.3702	-0.02914	94.3702	0.31004	124.566	-0.03643	124.566	0.31823	136.44	-0.02659	136.44	0.33336	98.4657	-0.01821	98.4657	0.32831	141.794	-0.02805	141.794	0.61647	125.084	-0.05132	125.084	0.66	109.283	-0.0576	109.283	0.732	91.3448	-0.0492	91.3448	0.659	128.3	-0.0387	128.3	0.63	103.32	-0.0492	103.32
0.3293	118.931	-0.03461	118.931	0.34399	94.3702	-0.02914	94.3702	0.31062	124.566	-0.03643	124.566	0.31942	136.927	-0.02659	136.927	0.33491	99.399	-0.01821	99.399	0.32851	142.104	-0.02841	142.104	0.61838	125.084	-0.05202	125.084	0.66	109.283	-0.0576	109.283	0.732	91.5015	-0.0492	91.5015	0.662	128.8	-0.0394	128.8	0.63	103.32	-0.0499	103.32
0.3295	119.391	-0.03461	119.391	0.34399	94.5242	-0.02914	94.5242	0.3112	124.9	-0.03643	124.9	0.3204	136.927	-0.02696	136.927	0.33568	99.399	-0.01821	99.399	0.3293	142.57	-0.02841	142.57	0.61914	125.408	-0.05202	125.408	0.66	109.443	-0.0576	109.443	0.735	92.2849	-0.0492	92.2849	0.663	128.967	-0.0394	128.967	0.631	104.092	-0.0506	104.092
0.32989	119.698	-0.03497	119.698	0.34458	94.6781	-0.02914	94.6781	0.31179	125.4	-0.03679	125.4	0.3208	137.251	-0.02696	137.251	0.33568	99.2435	-0.01821	99.2435	0.33068	143.813	-0.02878	143.813	0.62029	126.219	-0.05132	126.219	0.666	110.563	-0.0584	110.563	0.739	92.9116	-0.0492	92.9116	0.665	128.967	-0.0394	128.967	0.634	104.247	-0.0513	104.247
0.33128	120.312	-0.03497	120.312	0.34735	95.6018	-0.02914	95.6018	0.31276	125.4	-0.03679	125.4	0.32139	138.062	-0.02659	138.062	0.33568	99.2435	-0.01821	99.2435	0.33128	143.813	-0.02878	143.813	0.62181	126.544	-0.05132	126.544	0.666	110.563	-0.0584	110.563	0.739	92.9116	-0.0492	92.9116	0.665	129.801	-0.0401	129.801	0.636	104.247	-0.0513	104.247
0.33207	120.926	-0.0357	120.926	0.34735	95.6018	-0.02987	95.6018	0.31334	125.734	-0.03679	125.734	0.32218	138.387	-0.02659	138.387	0.33761	100.488	-0.01821	100.488	0.33147	143.813	-0.02878	143.813	0.62181	126.868	-0.05202	126.868	0.666	110.563	-0.0584	110.563	0.739	92.9116	-0.0492	92.9116	0.66645	129.801	-0.0394	129.801	0.636	104.247	-0.0513	104.247
0.33385	121.386	-0.0357	121.386	0.34715	95.6018	-0.02914	95.6018	0.31373	126.235	-0.03716	126.235	0.32218	138.711	-0.02696	138.711	0.33877	100.488	-0.01858	100.488	0.33207	143.813	-0.02878	143.813	0.6241	126.868	-0.05202	126.868	0.666	110.563	-0.0584	110.563	0.739	92.9116	-0.0492	92.9116	0.668	130.302	-0.0394	130.302	0.636	104.556	-0.0513	104.556
0.33404	121.386	-0.0357	121.386	0.34715	95.9097	-0.02987	95.9097	0.3145	126.569	-0.03716	126.569	0.32337	138.711	-0.02696	138.711	0.33877	100.177	-0.01821	100.177	0.33286	144.9	-0.02878	144.9	0.62563	127.03	-0.05202	127.03	0.667	111.043	-0.0584	111.043	0.739	92.9116	-0.0499	92.9116	0.66912	130.469	-0.0394	130.469	0.64	105.791	-0.0513	105.791
0.33404	121.386	-0.0357	121.386	0.34814	95.9097	-0.02987	95.9097	0.31489	126.903	-0.03716	126.903	0.32416	138.874	-0.02696	138.874	0.33877	100.177	-0.01858	100.177	0.33365	144.9	-0.02878	144.9	0.62639	127.517	-0.05202	127.517	0.669	111.843	-0.0591	111.843	0.743	94.165	-0.0506	94.165	0.67	130.469	-0.0387	130.469	0.64	105.791	-0.0513	105.791
0.33424	121.386	-0.0357	121.386	0.34952	96.6794	-0.02987	96.6794	0.31566	127.07	-0.03716	127.07	0.32456	139.36	-0.02696	139.36	0.33877	100.799	-0.01858	100.799	0.33385	145.055	-0.02878	145.055	0.62754	127.517	-0.05273	127.517	0.673	112.323	-0.0591	112.323	0.746	94.3217	-0.0506	94.3217	0.672	130.969	-0.0401	130.969	0.64	105.482	-0.052	105.482
0.33503	122	-0.0357	122	0.35051	96.6794	-0.03023	96.6794	0.31605	127.404	-0.03788	127.404	0.32515	139.36	-0.02732	139.36	0.33954	101.266	-0.01858	101.266	0.33385	145.521	-0.02914	145.521	0.62906	128.166	-0.05202	128.166	0.673	112.323	-0.0598	112.323	0.746	94.3217	-0.0506	94.3217	0.674	131.303	-0.0401	131.303	0.64074	105.482	-0.052	105.482
0.338	122.767	-0.0357	122.767	0.35051	96.8334	-0.03023	96.8334	0.31722	127.738	-0.03788	127.738	0.32594	140.009	-0.02696	140.009	0.34186	101.577	-0.01931	101.577	0.33582	146.298	-0.02914	146.298	0.63021	128.166	-0.05273	128.166	0.673	112.323	-0.0591	112.323	0.747	94.3217	-0.0506	94.3217	0.674	131.47	-0.0401	131.47	0.643	106.409	-0.052	106.409
0.338	122.767	-0.03606	122.767	0.35051	96.8334	-0.03023	96.8334	0.31741	128.072	-0.03788	128.072	0.32653	140.009	-0.02732	140.009	0.34186	101.577	-0.01894	101.577	0.33642	146.453	-0.02951	146.453	0.63173	128.815	-0.05202	128.815	0.673	112.323	-0.0605	112.323	0.747	94.3217	-0.0506	94.3217	0.674	131.47	-0.0401	131.47	0.646	106.563	-0.052	106.563
0.3374	122.46	-0.03606	122.46	0.35051	97.1413	-0.03023	97.1413	0.31799	128.74	-0.03788	128.74	0.32732	140.658	-0.02696	140.658	0.34186	101.577	-0.01894	101.577	0.33661	146.763	-0.02951	146.763	0.6325	128.815	-0.05273	128.815	0.678	113.443	-0.0598	113.443	0.74689	94.6351	-0.0506	94.6351	0.675	131.803	-0.0408	131.803	0.646	106.563	-0.0513	106.563
0.3374	122.46	-0.03606	122.46	0.35288	97.7571	-0.03096	97.7571	0.31857	128.74	-0.03788	128.74	0.32772	140.658	-0.02732	140.658	0.34186	101.577	-0.01894	101.577	0.33701	147.23	-0.02951	147.23	0.63593	129.464	-0.05343	129.464	0.678	113.443	-0.0598	113.443	0.753	95.5751	-0.0506	95.5751	0.68	132.804	-0.0415	132.804	0.646	106.563	-0.052	106.563
0.3376	122.767	-0.03606	122.767	0.35387	98.065	-0.03096	98.065	0.31954	128.907	-0.03825	128.907	0.3295	141.307	-0.02768	141.307	0.34302	102.821	-0.01894	102.821	0.33819	147.851	-0.02951	147.851	0.63593	129.464	-0.05413	129.464	0.678	113.603	-0.0598	113.603	0.753	95.5751	-0.052	95.5751	0.68	132.804	-0.0415	132.804	0.648	107.181	-0.052	107.181
0.33819	123.074	-0.03606	123.074	0.35406	98.065	-0.03096	98.065	0.31993	128.907	-0.03825	128.907	0.3295	141.307	-0.02805	141.307	0.34496	102.821	-0.01931	102.821	0.33898	148.161	-0.02987	148.161	0.63593	129.464	-0.05343	129.464	0.678	113.603	-0.0605	113.603	0.753	95.5751	-0.052	95.5751	0.68	132.804	-0.0415	132.804	0.651	107.799	-0.0527	107.799
0.33918	123.688	-0.03643	123.688	0.35406	98.065	-0.03096	98.065	0.32071	129.575	-0.03825	129.575	0.3295	141.307	-0.02768	141.307	0.34496	102.51	-0.01967	102.51	0.33918	148.161	-0.02951	148.161	0.63631	129.788	-0.05273	129.788	0.68	113.763	-0.0612	113.763	0.753	95.5751	-0.052	95.5751	0.681	133.138	-0.0415	133.138	0.651	107.799	-0.0527	107.799
0.34017	123.995	-0.03643	123.995	0.35406	98.065	-0.03096	98.065	0.32109	129.909	-0.03861	129.909	0.32969	141.632	-0.02732	141.632	0.34496	102.51	-0.01931	102.51	0.33918	148.317	-0.02987	148.317	0.6386	130.275	-0.05273	130.275	0.684	115.043	-0.0612	115.043	0.753	96.2018	-0.052	96.2018	0.683	133.472	-0.0415	133.472	0.652	107.799	-0.052	107.799
0.34116	124.609	-0.03643	124.609	0.35584	98.9887	-0.03096	98.9887	0.32187	130.076	-0.03861	130.076	0.33088	142.118	-0.02732	142.118	0.34496	102.821	-0.01931	102.821	0.33997	149.093	-0.03023	149.093	0.6386	130.6	-0.05343	130.6	0.684	115.043	-0.0612	115.043	0.759	96.8286	-0.052	96.8286	0.685	134.473	-0.0415	134.473	0.652	107.953	-0.052	107.953
0.34175	124.916	-0.03716	124.916	0.35742	99.2965	-0.03096	99.2965	0.32245	130.41	-0.03861	130.41	0.33088	142.443	-0.02768	142.443	0.34496	102.977	-0.01931	102.977	0.34175	150.025	-0.03023	150.025	0.64127	130.924	-0.05484	130.924	0.684	115.043	-0.0612	115.043	0.759	96.8286	-0.052	96.8286	0.686	134.473	-0.0422	134.473	0.653	108.262	-0.0527	108.262
0.34274	125.376	-0.03716	125.376	0.35742	99.2965	-0.03096	99.2965	0.32342	130.744	-0.03861	130.744	0.33226	142.767	-0.02841	142.767	0.34805	104.377	-0.01931	104.377	0.34175	150.025	-0.03023	150.025	0.64165	131.249	-0.05413	131.249	0.684	115.203	-0.0612	115.203	0.759	96.8286	-0.052	96.8286	0.686	134.473	-0.0422	134.473	0.656	108.88	-0.0527	108.88
0.34314	125.376	-0.03716	125.376	0.35722	98.9887	-0.03096	98.9887	0.32361	131.078	-0.03861	131.078	0.33246	143.092	-0.02805	143.092	0.34805	104.377	-0.01931	104.377	0.34175	150.025	-0.03023	150.025	0.64318	131.249	-0.05484	131.249	0.686	115.843	-0.0619	115.843	0.759	96.9852	-0.052	96.9852	0.687	134.806	-0.0429	134.806	0.657	109.034	-0.0534	109.034
0.34373	125.683	-0.03716	125.683	0.35722	98.9887	-0.03169	98.9887	0.3242	131.579	-0.03898	131.579	0.33325	143.092	-0.02841	143.092	0.34805	104.221	-0.01931	104.221	0.34175	150.025	-0.0306	150.025	0.6447	132.222	-0.05484	132.222	0.689	116.483	-0.0626	116.483	0.759	97.4553	-0.052	97.4553	0.689	135.307	-0.0429	135.307	0.657	109.189	-0.0534	109.189
0.34432	125.836	-0.03716	125.836	0.35782	99.4505	-0.03169	99.4505	0.32536	131.913	-0.03934	131.913	0.33404	144.065	-0.02841	144.065	0.34805	104.221	-0.01894	104.221	0.34412	151.578	-0.0306	151.578	0.64547	132.222	-0.05484	132.222	0.69	116.483	-0.0619	116.483	0.763	97.7686	-0.052	97.7686	0.69	135.641	-0.0429	135.641	0.658	109.189	-0.0534	109.189
0.3461	126.604	-0.03752	126.604	0.36039	100.682	-0.03206	100.682	0.32575	132.08	-0.03934	132.08	0.33444	144.065	-0.02841	144.065	0.34843	104.688	-0.01894	104.688	0.34452	151.733	-0.0306	151.733	0.64814	132.546	-0.05484	132.546	0.6902	116.483	-0.0626	116.483	0.765	97.9253	-0.0527	97.9253	0.691	135.807	-0.0429	135.807	0.66	109.807	-0.0534	109.807
0.3461	126.604	-0.03752	126.604	0.36039	100.682	-0.03206	100.682	0.32613	132.413	-0.03861	132.413	0.33582	144.39	-0.02841	144.39	0.35114	105.466	-0.01894	105.466	0.34472	151.733	-0.03023	151.733	0.64814	133.033	-0.05484	133.033	0.691	116.643	-0.0626	116.643	0.766	97.9253	-0.0527	97.9253	0.691	135.807	-0.0422	135.807	0.66201	109.807	-0.0534	109.807
0.3461	126.297	-0.03788	126.297	0.36058	100.528	-0.03206	100.528	0.32652	132.581	-0.03861	132.581	0.33582	144.876	-0.02841	144.876	0.35114	105.466	-0.01967	105.466	0.34472	151.733	-0.03023	151.733	0.65043	133.033	-0.05484	133.033	0.692	116.643	-0.0626	116.643	0.766	97.9253	-0.052	97.9253	0.695	136.809	-0.0422	136.809	0.66239	109.961	-0.0534	109.961
0.3461	126.297	-0.03788	126.297	0.36058	100.528	-0.03206	100.528	0.32807	133.248	-0.03934	133.248	0.33701	144.876	-0.02841	144.876	0.35114	105.31	-0.01967	105.31	0.3459	152.51	-0.03096	152.51	0.65081	133.195	-0.05484	133.195	0.69592	117.763	-0.0633	117.763	0.766	98.082	-0.052	98.082	0.695	136.809	-0.0422	136.809	0.663	110.27	-0.0541	110.27
0.3465	126.911	-0.03788	126.911	0.36078	101.144	-0.03278	101.144	0.32846	133.415	-0.03934	133.415	0.33721	145.038	-0.02841	145.038	0.35153	105.31	-0.02003	105.31	0.34729	153.286	-0.03096	153.286	0.6531	134.007	-0.05484	134.007	0.696	117.763	-0.0633	117.763	0.767	98.8654	-0.0534	98.8654	0.695	137.142	-0.0422	137.142	0.665	110.579	-0.0534	110.579
0.35183	128.752	-0.03861	128.752	0.36197	101.144	-0.03278	101.144	0.32866	133.415	-0.03934	133.415	0.33839	145.85	-0.02841	145.85	0.35191	106.399	-0.02003	106.399	0.34729	153.442	-0.03096	153.442	0.65386	134.169	-0.05624	134.169	0.69592	117.763	-0.0633	117.763	0.772	99.6488	-0.0534	99.6488	0.696	137.309	-0.0443	137.309	0.666	111.042	-0.0541	111.042
0.35183	128.752	-0.03861	128.752	0.36434	101.914	-0.03278	101.914	0.32866	133.916	-0.0397	133.916	0.33879	146.012	-0.02914	146.012	0.35327	106.399	-0.02003	106.399	0.34748	153.752	-0.03096	153.752	0.65996	135.467	-0.05624	135.467	0.696	117.763	-0.0633	117.763	0.772	99.6488	-0.0534	99.6488	0.7	138.477	-0.0429	138.477	0.667	111.351	-0.0534	111.351
0.34986	127.218	-0.03861	127.218	0.36434	101.914	-0.03206	101.914	0.3304	134.751	-0.0397	134.751	0.34195	147.31	-0.02914	147.31	0.35423	106.866	-0.02003	106.866	0.34847	154.218	-0.03133	154.218	0.65996	135.467	-0.05695	135.467	0.699	118.723	-0.0633	118.723	0.772	99.3354	-0.0541	99.3354	0.7	138.477	-0.0429	138.477	0.668	111.505	-0.0555	111.505
0.34986	127.218	-0.03861	127.218	0.36414	101.914	-0.03206	101.914	0.33098	134.751	-0.0397	134.751	0.34195	147.31	-0.02951	147.31	0.35443	107.021	-0.02003	107.021	0.35025	154.995	-0.03133	154.995	0.65691	135.142	-0.05695	135.142	0.702	119.203	-0.0633	119.203	0.772	99.3354	-0.0541	99.3354	0.7	138.477	-0.0429	138.477	0.67	111.814	-0.0548	111.814
0.34986	127.678	-0.03861	127.678	0.36414	101.914	-0.03278	101.914	0.33118	134.918	-0.0397	134.918	0.34037	146.985	-0.02951	146.985	0.35462	107.021	-0.02003	107.021	0.35045	154.995	-0.03133	154.995	0.65691	135.142	-0.05695	135.142	0.702	119.203	-0.064	119.203	0.772	99.3354	-0.0534	99.3354	0.701	138.644	-0.0429	138.644	0.672	112.278	-0.0548	112.278
0.35005	127.985	-0.03861	127.985	0.36513	102.376	-0.03315	102.376	0.33137	135.252	-0.04007	135.252	0.34037	146.985	-0.02951	146.985	0.355	107.643	-0.0204	107.643	0.35045	154.995	-0.03206	154.995	0.6592	135.629	-0.05695	135.629	0.702	119.203	-0.064	119.203	0.774	99.9622	-0.0534	99.9622	0.705	139.645	-0.0429	139.645	0.672	112.278	-0.0548	112.278
0.35144	128.906	-0.03861	128.906	0.3675	102.991	-0.03315	102.991	0.33234	135.586	-0.04007	135.586	0.34155	147.472	-0.02951	147.472	0.35713	107.954	-0.02076	107.954	0.35144	155.616	-0.03206	155.616	0.66034	135.953	-0.05695	135.953	0.702	119.203	-0.064	119.203	0.779	100.746	-0.0534	100.746	0.705	139.645	-0.0429	139.645	0.672	112.278	-0.0548	112.278
0.35203	129.059	-0.03861	129.059	0.3675	102.991	-0.03315	102.991	0.33331	136.254	-0.04007	136.254	0.34215	147.797	-0.02951	147.797	0.35732	107.954	-0.02076	107.954	0.35243	156.548	-0.03169	156.548	0.66149	136.278	-0.05695	136.278	0.707	120.963	-0.064	120.963	0.779	100.746	-0.0541	100.746	0.705	139.645	-0.0429	139.645	0.674	113.05	-0.0555	113.05
0.35282	129.519	-0.03898	129.519	0.3675	102.991	-0.03278	102.991	0.33389	136.421	-0.04007	136.421	0.34274	148.121	-0.02951	148.121	0.35732	107.954	-0.0204	107.954	0.35243	156.703	-0.03169	156.703	0.66225	136.44	-0.05695	136.44	0.70736	120.963	-0.0647	120.963	0.779	100.589	-0.0541	100.589	0.705	139.645	-0.0443	139.645	0.677	113.204	-0.0548	113.204
0.35361	129.519	-0.03934	129.519	0.3675	103.299	-0.03278	103.299	0.33408	136.421	-0.04007	136.421	0.34314	148.283	-0.02951	148.283	0.35732	107.954	-0.0204	107.954	0.35282	156.703	-0.03206	156.703	0.66378	137.089	-0.05695	137.089	0.708	120.963	-0.0647	120.963	0.779	100.589	-0.0541	100.589	0.71	140.813	-0.0443	140.813	0.677	113.204	-0.0548	113.204
0.3546	130.287	-0.03934	130.287	0.36849	103.761	-0.03315	103.761	0.33467	136.421	-0.04007	136.421	0.34393	148.932	-0.02951	148.932	0.35848	109.043	-0.02113	109.043	0.35322	157.014	-0.03206	157.014	0.66568	137.251	-0.05695	137.251	0.708	120.963	-0.0647	120.963	0.781	101.216	-0.0541	101.216	0.71	140.813	-0.0443	140.813	0.677	113.204	-0.0548	113.204
0.35519	130.594	-0.03934	130.594	0.36987	104.223	-0.03315	104.223	0.33564	137.256	-0.04043	137.256	0.34491	149.094	-0.02951	149.094	0.36003	109.199	-0.02113	109.199	0.35519	158.411	-0.03206	158.411	0.66683	137.576	-0.05695	137.576	0.709	121.443	-0.0647	121.443	0.784	102.156	-0.0548	102.156	0.71	140.479	-0.045	140.479	0.678	113.513	-0.0548	113.513
0.35618	131.054	-0.03934	131.054	0.37086	104.223	-0.03315	104.223	0.33622	137.256	-0.04043	137.256	0.34551	149.419	-0.02951	149.419	0.36003	109.199	-0.02113	109.199	0.35559	158.411	-0.03278	158.411	0.66836	137.9	-0.05695	137.9	0.712	122.083	-0.0661	122.083	0.786	102.156	-0.0555	102.156	0.711	140.479	-0.045	140.479	0.683	114.44	-0.0562	114.44
0.35638	131.208	-0.03934	131.208	0.37086	104.069	-0.03315	104.069	0.33661	137.59	-0.04043	137.59	0.3463	149.743	-0.02951	149.743	0.36003	109.199	-0.02113	109.199	0.35559	158.101	-0.03278	158.101	0.66912	138.225	-0.05695	138.225	0.713	122.083	-0.0661	122.083	0.78612	102.156	-0.0555	102.156	0.711	141.313	-0.045	141.313	0.683	114.44	-0.0562	114.44
0.35677	131.361	-0.04007	131.361	0.37086	104.069	-0.03315	104.069	0.33738	137.757	-0.04043	137.757	0.34669	150.068	-0.02951	150.068	0.36022	109.51	-0.02113	109.51	0.35598	158.101	-0.03278	158.101	0.67064	138.549	-0.05695	138.549	0.713	122.083	-0.0661	122.083	0.78612	102.156	-0.0555	102.156	0.715	142.147	-0.045	142.147	0.683	114.44	-0.0562	114.44
0.35737	131.361	-0.04007	131.361	0.37086	104.377	-0.03388	104.377	0.33835	138.592	-0.0408	138.592	0.34748	150.392	-0.02951	150.392	0.36293	110.754	-0.02113	110.754	0.35717	159.499	-0.03242	159.499	0.67217	138.549	-0.05765	138.549	0.713	122.243	-0.0661	122.243	0.787	102.156	-0.0548	102.156	0.716	142.147	-0.0443	142.147	0.683	114.903	-0.0562	114.903
0.35855	132.282	-0.04007	132.282	0.37224	105.147	-0.03388	105.147	0.33913	138.592	-0.04116	138.592	0.34827	150.392	-0.02987	150.392	0.36331	110.754	-0.02149	110.754	0.35816	159.654	-0.03278	159.654	0.6737	139.198	-0.05695	139.198	0.715	122.883	-0.0661	122.883	0.788	102.782	-0.0555	102.782	0.716	142.314	-0.0443	142.314	0.686	115.366	-0.0562	115.366
0.35974	132.282	-0.04007	132.282	0.37422	105.454	-0.03424	105.454	0.33932	138.759	-0.04153	138.759	0.34907	151.041	-0.02951	151.041	0.36331	110.443	-0.02149	110.443	0.35816	159.654	-0.03278	159.654	0.67446	139.198	-0.05765	139.198	0.719	123.364	-0.0661	123.364	0.792	103.409	-0.0555	103.409	0.717	142.481	-0.045	142.481	0.687	115.366	-0.0562	115.366
0.35974	132.128	-0.04007	132.128	0.37422	105.454	-0.03461	105.454	0.33971	139.093	-0.04153	139.093	0.34946	151.041	-0.02987	151.041	0.36331	110.443	-0.02113	110.443	0.35816	159.654	-0.03278	159.654	0.67598	139.685	-0.05765	139.685	0.72	123.524	-0.0661	123.524	0.793	103.409	-0.0555	103.409	0.72	143.482	-0.0464	143.482	0.689	115.521	-0.0562	115.521
0.35974	132.128	-0.04007	132.128	0.37422	105.3	-0.03461	105.3	0.34087	139.594	-0.04153	139.594	0.35025	151.528	-0.02987	151.528	0.36331	110.91	-0.02113	110.91	0.35974	160.896	-0.03315	160.896	0.67866	140.172	-0.05835	140.172	0.72	123.524	-0.0661	123.524	0.793	103.409	-0.0555	103.409	0.722	143.816	-0.045	143.816	0.689	115.521	-0.0576	115.521
0.36013	132.435	-0.04007	132.435	0.37422	105.3	-0.03461	105.3	0.34107	139.761	-0.04153	139.761	0.35163	152.015	-0.03023	152.015	0.36428	111.532	-0.02113	111.532	0.36033	161.052	-0.03278	161.052	0.67866	140.334	-0.05905	140.334	0.72	123.524	-0.0668	123.524	0.793	103.409	-0.0555	103.409	0.722	143.816	-0.0464	143.816	0.689	115.984	-0.0576	115.984
0.36112	133.356	-0.04007	133.356	0.37461	105.916	-0.03461	105.916	0.34203	140.262	-0.04153	140.262	0.35163	152.177	-0.0306	152.177	0.3666	111.999	-0.02149	111.999	0.36053	161.207	-0.03315	161.207	0.67866	140.334	-0.05905	140.334	0.723	124.484	-0.0668	124.484	0.793	103.566	-0.0555	103.566	0.722	143.816	-0.045	143.816	0.694	116.602	-0.0576	116.602
0.36251	133.663	-0.04043	133.663	0.37718	106.686	-0.03461	106.686	0.34203	140.262	-0.04189	140.262	0.35163	152.177	-0.0306	152.177	0.3666	111.999	-0.02149	111.999	0.36053	161.207	-0.03278	161.207	0.6798	140.658	-0.05905	140.658	0.724	124.804	-0.0675	124.804	0.796	104.506	-0.0555	104.506	0.722	143.816	-0.0464	143.816	0.694	116.602	-0.0576	116.602
0.36369	133.663	-0.0408	133.663	0.37777	106.686	-0.03497	106.686	0.34281	140.762	-0.04189	140.762	0.35223	152.501	-0.0306	152.501	0.3666	111.843	-0.02186	111.843	0.36191	161.828	-0.03351	161.828	0.68056	141.145	-0.05976	141.145	0.72452	124.804	-0.0675	124.804	0.799	104.663	-0.0562	104.663	0.726	144.984	-0.0464	144.984	0.694	116.602	-0.0576	116.602
0.36369	133.509	-0.0408	133.509	0.37777	106.686	-0.03497	106.686	0.34378	141.096	-0.04189	141.096	0.35262	152.988	-0.03096	152.988	0.3666	111.843	-0.02186	111.843	0.3629	162.605	-0.03351	162.605	0.68285	141.469	-0.05976	141.469	0.72452	124.804	-0.0675	124.804	0.799	104.663	-0.0562	104.663	0.727	145.151	-0.0464	145.151	0.694	116.911	-0.0576	116.911
0.36369	133.509	-0.04116	133.509	0.37797	106.686	-0.03497	106.686	0.34436	141.263	-0.04225	141.263	0.35381	153.312	-0.03096	153.312	0.36737	112.932	-0.02149	112.932	0.3633	162.605	-0.03388	162.605	0.68285	141.632	-0.05976	141.632	0.725	125.284	-0.0689	125.284	0.799	104.663	-0.0562	104.663	0.727	145.317	-0.0464	145.317	0.698	117.529	-0.0584	117.529
0.36369	133.663	-0.04116	133.663	0.37797	106.994	-0.03497	106.994	0.34456	141.263	-0.04225	141.263	0.35381	153.475	-0.03096	153.475	0.36969	113.243	-0.02149	113.243	0.36369	162.605	-0.03388	162.605	0.68476	141.956	-0.06046	141.956	0.73	126.564	-0.0689	126.564	0.8	104.819	-0.0562	104.819	0.729	145.484	-0.0471	145.484	0.698	117.529	-0.0584	117.529
0.36448	134.277	-0.04153	134.277	0.38014	107.918	-0.03497	107.918	0.34552	142.098	-0.04189	142.098	0.3548	153.799	-0.03133	153.799	0.36969	113.243	-0.02149	113.243	0.36369	163.071	-0.03388	163.071	0.68552	142.118	-0.06046	142.118	0.73024	126.564	-0.0689	126.564	0.8	104.976	-0.0562	104.976	0.73092	146.318	-0.0471	146.318	0.699	117.683	-0.0584	117.683
0.36488	134.891	-0.04153	134.891	0.38113	108.072	-0.0357	108.072	0.34649	142.432	-0.04189	142.432	0.35519	153.962	-0.03133	153.962	0.36969	113.243	-0.02149	113.243	0.36606	164.468	-0.03424	164.468	0.68743	142.93	-0.06046	142.93	0.73024	126.404	-0.0689	126.404	0.806	106.073	-0.0562	106.073	0.732	146.318	-0.0471	146.318	0.699	117.683	-0.0584	117.683
0.36606	135.044	-0.04153	135.044	0.38133	108.072	-0.0357	108.072	0.34649	142.766	-0.04262	142.766	0.35618	154.773	-0.03133	154.773	0.36969	113.243	-0.02149	113.243	0.36646	164.624	-0.03424	164.624	0.68896	143.092	-0.06046	143.092	0.73024	126.404	-0.0689	126.404	0.806	106.073	-0.0562	106.073	0.732	146.485	-0.0471	146.485	0.70075	118.61	-0.0584	118.61
0.36685	135.351	-0.04153	135.351	0.38113	108.072	-0.0357	108.072	0.34708	142.766	-0.04262	142.766	0.35697	154.935	-0.03133	154.935	0.36969	113.554	-0.02186	113.554	0.36626	164.468	-0.03424	164.468	0.68972	143.254	-0.06046	143.254	0.731	126.884	-0.0689	126.884	0.806	106.073	-0.0569	106.073	0.734	146.819	-0.0471	146.819	0.703	118.764	-0.0584	118.764
0.36804	136.118	-0.04153	136.118	0.38133	108.072	-0.03533	108.072	0.34785	143.1	-0.04262	143.1	0.35737	155.097	-0.03133	155.097	0.3722	114.799	-0.02258	114.799	0.36646	164.624	-0.03424	164.624	0.69201	143.903	-0.06046	143.903	0.735	127.524	-0.0689	127.524	0.806	106.073	-0.0569	106.073	0.736	147.486	-0.0471	147.486	0.704	119.227	-0.0584	119.227
0.36863	136.272	-0.04153	136.272	0.38172	108.225	-0.0357	108.225	0.34901	143.768	-0.04262	143.768	0.35855	155.746	-0.03133	155.746	0.37278	114.799	-0.02258	114.799	0.36725	165.4	-0.03424	165.4	0.69277	143.903	-0.06046	143.903	0.736	127.684	-0.0689	127.684	0.806	106.386	-0.0569	106.386	0.737	147.486	-0.0471	147.486	0.705	119.382	-0.0605	119.382
0.36883	136.579	-0.04153	136.579	0.38528	109.611	-0.03606	109.611	0.3496	143.768	-0.04298	143.768	0.35895	155.746	-0.03133	155.746	0.37278	114.799	-0.02258	114.799	0.36824	166.021	-0.03461	166.021	0.69506	144.227	-0.06116	144.227	0.736	127.684	-0.0689	127.684	0.809	107.013	-0.0569	107.013	0.737	147.486	-0.0478	147.486	0.706	119.382	-0.0598	119.382
0.36962	136.732	-0.04189	136.732	0.38528	109.611	-0.03606	109.611	0.3496	143.935	-0.04298	143.935	0.36013	156.071	-0.03169	156.071	0.37298	114.799	-0.02258	114.799	0.36903	166.487	-0.03461	166.487	0.69506	144.39	-0.06116	144.39	0.737	128.324	-0.0696	128.324	0.8124	107.169	-0.0569	107.169	0.739	147.82	-0.0485	147.82	0.709	120.154	-0.0598	120.154
0.37081	137.499	-0.04153	137.499	0.38489	109.303	-0.03606	109.303	0.34998	144.102	-0.04262	144.102	0.36013	156.233	-0.03169	156.233	0.37356	115.11	-0.02258	115.11	0.36942	166.487	-0.03461	166.487	0.69964	146.174	-0.06257	146.174	0.74	128.964	-0.0696	128.964	0.8124	107.169	-0.0576	107.169	0.74	148.821	-0.0485	148.821	0.71	120.154	-0.0598	120.154
0.3714	137.499	-0.04153	137.499	0.38489	109.303	-0.03606	109.303	0.35095	144.603	-0.04262	144.603	0.36251	158.017	-0.03242	158.017	0.3751	115.888	-0.02258	115.888	0.37002	166.798	-0.03461	166.798	0.69964	146.174	-0.06257	146.174	0.741	128.964	-0.0696	128.964	0.8124	107.169	-0.0584	107.169	0.741	148.821	-0.0485	148.821	0.71	120.308	-0.0591	120.308
0.3716	137.806	-0.04153	137.806	0.38489	109.457	-0.03606	109.457	0.35192	145.271	-0.04335	145.271	0.36251	158.017	-0.03242	158.017	0.37568	115.888	-0.02258	115.888	0.37081	167.575	-0.03461	167.575	0.69887	145.688	-0.06187	145.688	0.741	129.124	-0.0696	129.124	0.8124	107.483	-0.0584	107.483	0.741	148.821	-0.0485	148.821	0.71	120.308	-0.0598	120.308
0.37199	137.806	-0.04225	137.806	0.38568	109.611	-0.03606	109.611	0.3525	145.605	-0.04335	145.605	0.36211	157.531	-0.03206	157.531	0.37588	115.888	-0.02295	115.888	0.3718	168.04	-0.03461	168.04	0.69887	145.688	-0.06187	145.688	0.741	129.444	-0.0696	129.444	0.813	107.483	-0.0584	107.483	0.743	149.321	-0.0485	149.321	0.711	120.463	-0.0598	120.463
0.37219	137.96	-0.04225	137.96	0.38805	110.997	-0.03643	110.997	0.3525	145.772	-0.04335	145.772	0.36211	157.531	-0.03206	157.531	0.37588	115.888	-0.02295	115.888	0.37199	168.04	-0.03461	168.04	0.70116	146.336	-0.06187	146.336	0.743	129.604	-0.0703	129.604	0.82	109.05	-0.0591	109.05	0.745	149.488	-0.0492	149.488	0.715	121.39	-0.0598	121.39
0.37338	138.267	-0.04225	138.267	0.38824	110.997	-0.03643	110.997	0.35386	145.939	-0.04335	145.939	0.3633	158.18	-0.03206	158.18	0.37762	117.132	-0.02295	117.132	0.37219	168.04	-0.03497	168.04	0.70154	146.661	-0.06257	146.661	0.747	130.404	-0.0703	130.404	0.82	109.05	-0.0591	109.05	0.746	150.156	-0.0492	150.156	0.716	121.39	-0.0598	121.39
0.37535	138.267	-0.04262	138.267	0.38844	110.689	-0.03679	110.689	0.35425	146.44	-0.04335	146.44	0.36349	158.504	-0.03242	158.504	0.37858	117.132	-0.02258	117.132	0.37298	168.817	-0.0357	168.817	0.70307	146.661	-0.06257	146.661	0.747	130.564	-0.071	130.564	0.82	108.58	-0.0584	108.58	0.747	150.323	-0.0499	150.323	0.716	121.39	-0.0598	121.39
0.37535	138.267	-0.04262	138.267	0.38844	110.689	-0.03679	110.689	0.35483	146.774	-0.04371	146.774	0.36428	158.504	-0.03242	158.504	0.37897	116.821	-0.02258	116.821	0.37456	169.127	-0.0357	169.127	0.7046	147.148	-0.06257	147.148	0.747	130.564	-0.0703	130.564	0.82	108.58	-0.0584	108.58	0.747	150.489	-0.0492	150.489	0.716	121.544	-0.0598	121.544
0.37496	138.267	-0.04262	138.267	0.38923	110.997	-0.03716	110.997	0.35522	147.108	-0.04371	147.108	0.36508	158.991	-0.03242	158.991	0.37858	116.821	-0.02258	116.821	0.37476	169.283	-0.0357	169.283	0.70498	147.472	-0.06257	147.472	0.75	131.044	-0.071	131.044	0.82	109.05	-0.0591	109.05	0.751	150.99	-0.0499	150.99	0.719	122.316	-0.0598	122.316
0.37496	138.267	-0.04262	138.267	0.39061	111.612	-0.03716	111.612	0.356	147.441	-0.04444	147.441	0.36527	159.315	-0.03242	159.315	0.37897	117.288	-0.02295	117.288	0.37496	169.283	-0.0357	169.283	0.70727	147.959	-0.06187	147.959	0.752	131.844	-0.0717	131.844	0.82	109.206	-0.0591	109.206	0.751	151.49	-0.0499	151.49	0.72	122.316	-0.0598	122.316
0.37555	138.88	-0.04225	138.88	0.3916	111.612	-0.03716	111.612	0.35677	147.775	-0.04371	147.775	0.36646	159.802	-0.03206	159.802	0.37955	117.599	-0.02295	117.599	0.37575	170.525	-0.0357	170.525	0.70879	148.283	-0.06187	148.283	0.752	131.844	-0.0717	131.844	0.827	110.616	-0.0591	110.616	0.752	151.49	-0.0499	151.49	0.72088	122.316	-0.0612	122.316
0.37674	139.648	-0.04262	139.648	0.3916	111.612	-0.03752	111.612	0.35716	148.109	-0.04444	148.109	0.36725	160.126	-0.03206	160.126	0.38206	118.221	-0.02331	118.221	0.37694	170.836	-0.03606	170.836	0.70956	148.283	-0.06257	148.283	0.752	131.844	-0.0724	131.844	0.827	110.616	-0.0605	110.616	0.752	151.657	-0.0499	151.657	0.72088	122.316	-0.0612	122.316
0.37753	139.801	-0.04335	139.801	0.3916	111.92	-0.03752	111.92	0.35774	148.109	-0.04408	148.109	0.36765	160.126	-0.03242	160.126	0.38206	118.377	-0.02331	118.377	0.37753	170.991	-0.03606	170.991	0.71032	148.608	-0.06257	148.608	0.752	131.844	-0.0724	131.844	0.826	110.46	-0.0591	110.46	0.756	152.658	-0.0499	152.658	0.72088	122.934	-0.0612	122.934
0.37812	140.415	-0.04371	140.415	0.39299	112.536	-0.03752	112.536	0.35852	148.276	-0.04444	148.276	0.36804	160.451	-0.03242	160.451	0.38187	118.377	-0.02295	118.377	0.37773	170.991	-0.03606	170.991	0.71146	149.094	-0.06257	149.094	0.755	132.964	-0.0724	132.964	0.826	110.46	-0.0605	110.46	0.756	152.658	-0.0499	152.658	0.726	123.706	-0.0612	123.706
0.37871	140.722	-0.04335	140.722	0.39457	112.844	-0.03788	112.844	0.3591	148.443	-0.04444	148.443	0.36863	160.938	-0.03242	160.938	0.38187	118.377	-0.02295	118.377	0.37773	171.612	-0.03606	171.612	0.71337	149.094	-0.06257	149.094	0.757	132.964	-0.0717	132.964	0.827	110.616	-0.0591	110.616	0.756	152.825	-0.0506	152.825	0.726	123.706	-0.0619	123.706
0.3799	141.029	-0.04371	141.029	0.39457	112.998	-0.03788	112.998	0.36007	149.111	-0.04444	149.111	0.36962	160.938	-0.03242	160.938	0.38283	119.466	-0.02331	119.466	0.37852	172.078	-0.03606	172.078	0.71375	149.581	-0.06398	149.581	0.757	133.284	-0.0717	133.284	0.829	110.773	-0.0605	110.773	0.757	152.992	-0.0513	152.992	0.726	123.706	-0.0619	123.706
0.3801	141.643	-0.04335	141.643	0.39457	112.998	-0.03788	112.998	0.36026	149.111	-0.0448	149.111	0.36982	161.424	-0.03315	161.424	0.38515	119.932	-0.02331	119.932	0.3803	172.855	-0.03606	172.855	0.71604	149.906	-0.06398	149.906	0.757	133.284	-0.0724	133.284	0.834	111.713	-0.0605	111.713	0.761	153.826	-0.0513	153.826	0.726	124.015	-0.0619	124.015
0.38128	142.103	-0.04371	142.103	0.39457	112.998	-0.03788	112.998	0.36104	149.612	-0.0448	149.612	0.37101	161.749	-0.03315	161.749	0.38515	119.932	-0.02404	119.932	0.38049	172.855	-0.03606	172.855	0.71757	150.068	-0.06398	150.068	0.758	133.444	-0.0731	133.444	0.834	111.713	-0.0605	111.713	0.761	153.826	-0.0513	153.826	0.732	124.787	-0.0619	124.787
0.38188	142.103	-0.04371	142.103	0.39496	113.152	-0.03788	113.152	0.36123	150.113	-0.04517	150.113	0.3718	161.911	-0.03315	161.911	0.38515	119.777	-0.02368	119.777	0.38049	172.855	-0.03606	172.855	0.71833	150.392	-0.06468	150.392	0.763	134.724	-0.0738	134.724	0.834	111.713	-0.0605	111.713	0.761	153.993	-0.0499	153.993	0.732	124.787	-0.0626	124.787
0.38207	142.103	-0.04371	142.103	0.39812	114.691	-0.03861	114.691	0.3622	150.447	-0.04553	150.447	0.37219	162.236	-0.03351	162.236	0.38515	119.777	-0.02404	119.777	0.38089	173.166	-0.03643	173.166	0.721	151.041	-0.06468	151.041	0.763	134.724	-0.0738	134.724	0.834	111.87	-0.0605	111.87	0.762	154.16	-0.0499	154.16	0.732	124.787	-0.0619	124.787
0.38286	142.103	-0.04408	142.103	0.39812	114.691	-0.03861	114.691	0.36239	150.781	-0.04553	150.781	0.37357	162.884	-0.03351	162.884	0.38515	120.399	-0.02404	120.399	0.38267	174.874	-0.03679	174.874	0.721	151.041	-0.06468	151.041	0.763	134.724	-0.0738	134.724	0.834	112.027	-0.0605	112.027	0.765	155.161	-0.0513	155.161	0.732	124.787	-0.0626	124.787
0.38504	143.331	-0.04408	143.331	0.39793	113.922	-0.03825	113.922	0.36375	151.616	-0.04553	151.616	0.37357	162.884	-0.03351	162.884	0.38824	121.643	-0.02404	121.643	0.38306	174.874	-0.03679	174.874	0.721	151.041	-0.06538	151.041	0.763	134.724	-0.0745	134.724	0.841	113.437	-0.0612	113.437	0.766	155.161	-0.0513	155.161	0.735	125.714	-0.0619	125.714
0.38504	143.331	-0.04444	143.331	0.39793	113.922	-0.03788	113.922	0.36414	151.616	-0.04553	151.616	0.37357	162.884	-0.03388	162.884	0.38824	121.643	-0.02404	121.643	0.38326	174.874	-0.03679	174.874	0.72214	151.528	-0.06538	151.528	0.768	136.004	-0.0745	136.004	0.841	113.437	-0.0612	113.437	0.766	155.161	-0.0513	155.161	0.736	125.868	-0.0626	125.868
0.38504	143.177	-0.04444	143.177	0.39793	114.691	-0.03788	114.691	0.36453	151.783	-0.04553	151.783	0.37417	163.371	-0.03388	163.371	0.38824	121.488	-0.02368	121.488	0.38346	174.874	-0.03716	174.874	0.72405	152.015	-0.06538	152.015	0.768	136.004	-0.0745	136.004	0.84	112.81	-0.0612	112.81	0.766	155.328	-0.0513	155.328	0.737	125.868	-0.0626	125.868
0.38504	143.177	-0.04444	143.177	0.39891	114.999	-0.03861	114.999	0.36511	151.783	-0.0459	151.783	0.37516	163.858	-0.03388	163.858	0.38824	121.488	-0.02368	121.488	0.38504	176.427	-0.03716	176.427	0.72558	152.339	-0.06468	152.339	0.768	135.844	-0.0738	135.844	0.84	112.81	-0.0612	112.81	0.771	156.329	-0.0513	156.329	0.737	125.868	-0.0626	125.868
0.38543	143.484	-0.04444	143.484	0.40148	115.307	-0.03861	115.307	0.36569	152.284	-0.04553	152.284	0.37595	164.182	-0.03351	164.182	0.38902	121.954	-0.02404	121.954	0.38603	176.427	-0.03752	176.427	0.7271	152.826	-0.06468	152.826	0.768	135.844	-0.0759	135.844	0.84	113.123	-0.0612	113.123	0.771	156.496	-0.0513	156.496	0.738	126.177	-0.0633	126.177
0.38623	143.638	-0.0448	143.638	0.40148	115.461	-0.03861	115.461	0.36685	152.952	-0.0459	152.952	0.37674	164.669	-0.03351	164.669	0.39134	122.888	-0.02441	122.888	0.38603	176.116	-0.03752	176.116	0.72787	153.475	-0.06468	153.475	0.77	136.804	-0.0738	136.804	0.841	113.437	-0.0612	113.437	0.771	156.662	-0.0513	156.662	0.74253	127.104	-0.0633	127.104
0.3884	144.098	-0.04517	144.098	0.40148	115.307	-0.03898	115.307	0.36724	152.952	-0.0459	152.952	0.37713	165.318	-0.03351	165.318	0.39134	122.888	-0.02441	122.888	0.38603	176.116	-0.03752	176.116	0.72939	153.475	-0.06468	153.475	0.773	136.964	-0.0745	136.964	0.84744	114.377	-0.0619	114.377	0.77212	156.662	-0.0513	156.662	0.74253	127.104	-0.0633	127.104
0.3884	144.098	-0.04517	144.098	0.40148	115.461	-0.03934	115.461	0.36763	153.119	-0.04626	153.119	0.37792	165.318	-0.03351	165.318	0.39134	122.888	-0.02441	122.888	0.38662	177.203	-0.03752	177.203	0.73054	153.475	-0.06538	153.475	0.77333	137.284	-0.0745	137.284	0.84744	114.377	-0.0619	114.377	0.775	157.163	-0.0513	157.163	0.74253	127.104	-0.0633	127.104
0.3884	143.945	-0.0448	143.945	0.40207	115.923	-0.04007	115.923	0.3684	153.453	-0.04626	153.453	0.37852	165.318	-0.03388	165.318	0.39134	122.888	-0.02441	122.888	0.38761	177.669	-0.03788	177.669	0.73168	154.286	-0.06538	154.286	0.77333	137.284	-0.0752	137.284	0.84744	114.22	-0.0619	114.22	0.776	157.83	-0.0527	157.83	0.74253	127.104	-0.0633	127.104
0.3884	143.945	-0.0448	143.945	0.40484	116.847	-0.04007	116.847	0.36957	153.954	-0.04626	153.954	0.37911	166.129	-0.03388	166.129	0.39288	123.821	-0.02477	123.821	0.38899	177.825	-0.03788	177.825	0.73244	154.286	-0.06538	154.286	0.774	137.604	-0.0752	137.604	0.84744	114.22	-0.0619	114.22	0.777	157.83	-0.0513	157.83	0.745	128.185	-0.0633	128.185
0.3886	144.405	-0.04517	144.405	0.40484	116.847	-0.04007	116.847	0.36957	154.455	-0.04626	154.455	0.3795	166.129	-0.03388	166.129	0.39385	123.821	-0.02477	123.821	0.38899	178.601	-0.03788	178.601	0.73397	154.61	-0.06538	154.61	0.776	138.244	-0.0752	138.244	0.849	114.533	-0.0619	114.533	0.777	157.83	-0.0534	157.83	0.748	128.185	-0.064	128.185
0.38998	145.326	-0.04517	145.326	0.40484	116.539	-0.04007	116.539	0.37015	154.455	-0.04663	154.455	0.3803	166.454	-0.03388	166.454	0.39404	123.821	-0.02477	123.821	0.38899	178.756	-0.03788	178.756	0.7355	154.773	-0.06538	154.773	0.779	138.404	-0.0752	138.404	0.849	115.474	-0.0619	115.474	0.779	158.498	-0.0527	158.498	0.748	128.185	-0.064	128.185
0.39057	145.786	-0.04517	145.786	0.40464	116.539	-0.04007	116.539	0.37054	154.789	-0.04663	154.789	0.38109	166.616	-0.03388	166.616	0.39404	123.821	-0.02513	123.821	0.39057	179.533	-0.03788	179.533	0.74046	156.233	-0.06679	156.233	0.77905	138.724	-0.0759	138.724	0.854	115.944	-0.0619	115.944	0.781	158.831	-0.0534	158.831	0.748	128.185	-0.064	128.185
0.39136	145.94	-0.04553	145.94	0.40484	116.693	-0.04007	116.693	0.37151	155.29	-0.04663	155.29	0.38366	168.076	-0.03461	168.076	0.39424	123.977	-0.02477	123.977	0.39156	180.154	-0.03825	180.154	0.74046	156.233	-0.06679	156.233	0.779	138.724	-0.0759	138.724	0.854	115.944	-0.0626	115.944	0.781	159.165	-0.0534	159.165	0.748	128.494	-0.064	128.494
0.39216	146.4	-0.04553	146.4	0.40741	117.77	-0.04007	117.77	0.37189	155.79	-0.04699	155.79	0.38366	168.076	-0.03461	168.076	0.39501	124.443	-0.02513	124.443	0.39196	180.154	-0.03825	180.154	0.73855	156.071	-0.06609	156.071	0.783	139.844	-0.0759	139.844	0.854	115.63	-0.0619	115.63	0.781	159.165	-0.0534	159.165	0.751	129.111	-0.064	129.111
0.39314	146.86	-0.04517	146.86	0.4082	117.77	-0.04007	117.77	0.37286	155.957	-0.04699	155.957	0.38267	167.914	-0.03424	167.914	0.39713	124.599	-0.02513	124.599	0.39215	180.154	-0.03825	180.154	0.73855	156.071	-0.06609	156.071	0.784	140.164	-0.0773	140.164	0.854	115.63	-0.0633	115.63	0.784	159.832	-0.0534	159.832	0.754	129.575	-0.0647	129.575
0.39334	146.86	-0.04517	146.86	0.4082	117.77	-0.04007	117.77	0.37306	155.957	-0.04699	155.957	0.38267	167.914	-0.03424	167.914	0.39733	125.065	-0.02513	125.065	0.39275	181.086	-0.03861	181.086	0.74084	156.233	-0.06609	156.233	0.784	140.164	-0.0773	140.164	0.855	116.257	-0.0633	116.257	0.786	160.166	-0.0527	160.166	0.754	129.575	-0.0647	129.575
0.39512	148.088	-0.0459	148.088	0.408	117.77	-0.04007	117.77	0.37383	156.792	-0.04735	156.792	0.38385	168.076	-0.03424	168.076	0.39713	125.065	-0.02513	125.065	0.39354	181.552	-0.03861	181.552	0.7416	156.557	-0.06609	156.557	0.784	140.164	-0.078	140.164	0.861	117.354	-0.0633	117.354	0.786	160.166	-0.0534	160.166	0.754	129.884	-0.0654	129.884
0.39532	148.088	-0.04663	148.088	0.408	117.77	-0.04043	117.77	0.37442	157.126	-0.04772	157.126	0.38425	168.4	-0.03424	168.4	0.39733	125.065	-0.02477	125.065	0.39472	181.863	-0.03861	181.863	0.74313	157.206	-0.06609	157.206	0.787	140.804	-0.078	140.804	0.861	117.354	-0.0633	117.354	0.786	160.166	-0.0534	160.166	0.755	130.347	-0.0654	130.347
0.39532	148.088	-0.04663	148.088	0.41037	119.002	-0.0408	119.002	0.37538	157.46	-0.04772	157.46	0.38504	169.049	-0.03424	169.049	0.3981	125.999	-0.02513	125.999	0.39492	182.018	-0.03861	182.018	0.74389	157.531	-0.06679	157.531	0.789	141.124	-0.078	141.124	0.861	117.197	-0.0633	117.197	0.787	160.833	-0.0541	160.833	0.757	130.81	-0.0661	130.81
0.39571	148.088	-0.04663	148.088	0.41156	119.002	-0.0408	119.002	0.37558	157.46	-0.04808	157.46	0.38543	169.374	-0.03461	169.374	0.40042	126.465	-0.02513	126.465	0.39512	182.173	-0.03861	182.173	0.74618	157.855	-0.06609	157.855	0.789	141.444	-0.078	141.444	0.861	117.197	-0.0633	117.197	0.791	161.501	-0.0541	161.501	0.759	130.81	-0.0661	130.81
0.3969	148.242	-0.04663	148.242	0.41176	119.156	-0.0408	119.156	0.37616	157.794	-0.04808	157.794	0.38662	169.698	-0.03424	169.698	0.40042	126.465	-0.02513	126.465	0.39631	182.95	-0.03934	182.95	0.7477	158.017	-0.06749	158.017	0.789	141.604	-0.0787	141.604	0.861	117.51	-0.0633	117.51	0.792	161.501	-0.0548	161.501	0.759	130.81	-0.0661	130.81
0.39907	148.548	-0.04663	148.548	0.41176	119.156	-0.0408	119.156	0.37752	158.629	-0.04808	158.629	0.38741	169.861	-0.03497	169.861	0.40061	126.465	-0.02513	126.465	0.39729	183.416	-0.03934	183.416	0.74847	158.18	-0.06679	158.18	0.791	142.084	-0.0787	142.084	0.863	118.137	-0.0647	118.137	0.792	161.501	-0.0534	161.501	0.76	131.119	-0.0661	131.119
0.39907	148.548	-0.04663	148.548	0.41176	119.31	-0.0408	119.31	0.37771	158.963	-0.04808	158.963	0.38781	170.023	-0.03461	170.023	0.40061	126.465	-0.02513	126.465	0.39729	183.571	-0.03934	183.571	0.75076	158.666	-0.06749	158.666	0.794	142.724	-0.0787	142.724	0.868	118.764	-0.0633	118.764	0.792	161.501	-0.0548	161.501	0.764	131.891	-0.0661	131.891
0.39888	148.395	-0.04663	148.395	0.41235	119.618	-0.0408	119.618	0.37829	158.963	-0.04808	158.963	0.38899	170.51	-0.03497	170.51	0.40139	127.554	-0.02513	127.554	0.39729	183.571	-0.03898	183.571	0.75076	158.829	-0.06749	158.829	0.794	142.724	-0.0787	142.724	0.868	118.764	-0.0647	118.764	0.797	162.669	-0.0548	162.669	0.764	131.891	-0.0661	131.891
0.39888	148.395	-0.04663	148.395	0.41492	120.541	-0.04153	120.541	0.37868	159.297	-0.04808	159.297	0.38899	170.672	-0.03497	170.672	0.4037	127.71	-0.02513	127.71	0.39808	184.347	-0.03934	184.347	0.7561	160.289	-0.0689	160.289	0.794	142.724	-0.0787	142.724	0.867	118.607	-0.0647	118.607	0.797	162.836	-0.0548	162.836	0.764	132.046	-0.0668	132.046
0.39888	148.548	-0.04663	148.548	0.41492	120.541	-0.04153	120.541	0.37946	159.464	-0.04808	159.464	0.39176	172.132	-0.0357	172.132	0.4037	127.865	-0.02623	127.865	0.40026	185.124	-0.03898	185.124	0.7561	160.289	-0.0689	160.289	0.797	143.364	-0.0794	143.364	0.867	118.607	-0.0647	118.607	0.797	162.836	-0.0548	162.836	0.765	132.509	-0.0668	132.509
0.39967	149.469	-0.04663	149.469	0.41492	120.541	-0.04153	120.541	0.38043	160.299	-0.04845	160.299	0.39176	172.132	-0.0357	172.132	0.4037	127.865	-0.02586	127.865	0.40026	185.124	-0.03934	185.124	0.75457	159.964	-0.0689	159.964	0.79926	143.684	-0.0794	143.684	0.869	119.077	-0.0647	119.077	0.797	163.169	-0.0534	163.169	0.768	132.972	-0.0668	132.972
0.40105	150.083	-0.04735	150.083	0.41492	120.695	-0.04116	120.695	0.38081	160.299	-0.04845	160.299	0.39097	171.807	-0.0357	171.807	0.4037	128.021	-0.02586	128.021	0.40026	185.124	-0.03934	185.124	0.75457	159.964	-0.0689	159.964	0.79926	143.684	-0.0801	143.684	0.872	119.704	-0.0647	119.704	0.8	163.67	-0.0548	163.67	0.769	132.972	-0.0668	132.972
0.40144	150.39	-0.04735	150.39	0.41551	120.695	-0.04116	120.695	0.38101	160.633	-0.04845	160.633	0.39097	171.807	-0.0357	171.807	0.4037	128.021	-0.02586	128.021	0.40085	186.056	-0.04007	186.056	0.75686	160.451	-0.06819	160.451	0.8	143.684	-0.0801	143.684	0.874	120.017	-0.0654	120.017	0.802	164.17	-0.0548	164.17	0.769	132.972	-0.0675	132.972
0.40283	151.004	-0.04808	151.004	0.41689	121.465	-0.04153	121.465	0.38198	161.301	-0.04845	161.301	0.39215	172.294	-0.03533	172.294	0.4068	130.043	-0.02623	130.043	0.40204	186.211	-0.04007	186.211	0.75724	160.938	-0.0689	160.938	0.8	144.324	-0.0801	144.324	0.874	120.017	-0.0654	120.017	0.802	164.337	-0.0548	164.337	0.769	133.127	-0.0661	133.127
0.40322	151.157	-0.04808	151.157	0.41808	121.619	-0.04189	121.619	0.38275	161.468	-0.04845	161.468	0.39235	172.781	-0.0357	172.781	0.4068	130.043	-0.02623	130.043	0.40303	186.988	-0.04007	186.988	0.75953	161.424	-0.06819	161.424	0.802	144.964	-0.0801	144.964	0.874	120.017	-0.0661	120.017	0.802	164.504	-0.0555	164.504	0.771	133.59	-0.0675	133.59
0.40401	151.618	-0.04808	151.618	0.41808	121.619	-0.04225	121.619	0.38372	161.802	-0.04845	161.802	0.39354	173.268	-0.03533	173.268	0.4068	129.421	-0.02623	129.421	0.40303	187.143	-0.04007	187.143	0.76067	161.587	-0.0689	161.587	0.804	145.284	-0.0808	145.284	0.875	120.017	-0.0654	120.017	0.803	164.504	-0.0555	164.504	0.774	134.208	-0.0668	134.208
0.40401	151.618	-0.04808	151.618	0.41808	121.619	-0.04189	121.619	0.38392	162.136	-0.04954	162.136	0.39413	173.43	-0.0357	173.43	0.4068	129.421	-0.02623	129.421	0.40303	187.298	-0.04007	187.298	0.7622	161.749	-0.06819	161.749	0.804	145.284	-0.0801	145.284	0.877	120.644	-0.0661	120.644	0.808	166.005	-0.0562	166.005	0.774	134.208	-0.0675	134.208
0.4054	151.924	-0.04735	151.924	0.41887	122.081	-0.04225	122.081	0.3845	162.47	-0.04954	162.47	0.39492	173.592	-0.03533	173.592	0.4068	129.732	-0.02623	129.732	0.40382	187.764	-0.04043	187.764	0.76258	161.911	-0.0689	161.911	0.805	145.284	-0.0816	145.284	0.881	121.584	-0.0654	121.584	0.808	166.005	-0.0562	166.005	0.774	134.208	-0.0675	134.208
0.40579	152.231	-0.04735	152.231	0.42045	122.389	-0.04262	122.389	0.38489	162.804	-0.04954	162.804	0.39512	173.754	-0.0357	173.754	0.40815	130.665	-0.02696	130.665	0.40599	188.23	-0.04043	188.23	0.76449	162.236	-0.0689	162.236	0.808	146.084	-0.0823	146.084	0.881	121.584	-0.0661	121.584	0.808	165.839	-0.0569	165.839	0.776	134.671	-0.0675	134.671
0.40718	152.692	-0.04808	152.692	0.42124	122.697	-0.04262	122.697	0.38586	163.137	-0.04954	163.137	0.39611	174.079	-0.0357	174.079	0.41008	131.288	-0.02696	131.288	0.40599	188.23	-0.0408	188.23	0.76525	162.56	-0.0703	162.56	0.81	146.564	-0.0823	146.564	0.881	121.271	-0.0654	121.271	0.808	165.839	-0.0562	165.839	0.779	135.135	-0.0675	135.135
0.40737	152.692	-0.04808	152.692	0.42164	122.851	-0.04262	122.851	0.38605	163.304	-0.04954	163.304	0.3965	174.403	-0.03643	174.403	0.41008	131.288	-0.02696	131.288	0.40579	188.23	-0.0408	188.23	0.76716	162.884	-0.0703	162.884	0.81	146.884	-0.0816	146.884	0.881	121.271	-0.0654	121.271	0.81	166.506	-0.0576	166.506	0.779	135.444	-0.0668	135.444
0.40737	152.692	-0.04808	152.692	0.42164	123.005	-0.04225	123.005	0.38702	163.638	-0.04954	163.638	0.39749	174.728	-0.03643	174.728	0.41027	131.288	-0.02696	131.288	0.40579	188.541	-0.0408	188.541	0.76792	163.047	-0.0703	163.047	0.81	146.884	-0.0816	146.884	0.883	121.741	-0.0654	121.741	0.81332	167.34	-0.0569	167.34	0.779	135.444	-0.0689	135.444
0.40757	152.692	-0.04808	152.692	0.42164	123.005	-0.04262	123.005	0.38721	163.972	-0.04954	163.972	0.39789	174.89	-0.03643	174.89	0.41027	131.288	-0.02696	131.288	0.40737	189.628	-0.04116	189.628	0.76907	163.696	-0.0703	163.696	0.811	147.204	-0.0816	147.204	0.88667	122.681	-0.0661	122.681	0.81332	167.34	-0.0576	167.34	0.78	135.444	-0.0682	135.444
0.40896	153.459	-0.04845	153.459	0.42361	124.236	-0.04262	124.236	0.38838	164.64	-0.04954	164.64	0.39848	175.539	-0.03643	175.539	0.41221	132.376	-0.02696	132.376	0.40836	190.404	-0.04189	190.404	0.77136	163.858	-0.0703	163.858	0.815	148.004	-0.083	148.004	0.887	122.994	-0.0668	122.994	0.81332	167.507	-0.0569	167.507	0.785	136.37	-0.0689	136.37
0.41073	153.459	-0.04881	153.459	0.4244	124.236	-0.04298	124.236	0.38935	164.807	-0.0499	164.807	0.39967	175.701	-0.03643	175.701	0.41298	132.376	-0.02696	132.376	0.40876	190.715	-0.04189	190.715	0.77212	163.858	-0.07101	163.858	0.815	148.004	-0.083	148.004	0.887	122.681	-0.0668	122.681	0.81332	167.507	-0.0569	167.507	0.785	136.37	-0.0689	136.37
0.41073	153.306	-0.04881	153.306	0.4244	124.082	-0.04298	124.082	0.38935	164.807	-0.05027	164.807	0.40006	175.701	-0.03679	175.701	0.41298	132.532	-0.02696	132.532	0.40876	190.87	-0.04153	190.87	0.77403	164.507	-0.07101	164.507	0.816	148.164	-0.083	148.164	0.887	122.838	-0.0661	122.838	0.815	168.008	-0.0569	168.008	0.785	136.37	-0.0689	136.37
0.41034	153.306	-0.04881	153.306	0.4244	124.082	-0.04335	124.082	0.39012	165.475	-0.0499	165.475	0.40105	176.35	-0.03679	176.35	0.41298	132.532	-0.02696	132.532	0.41034	191.492	-0.04153	191.492	0.77708	165.318	-0.07171	165.318	0.817	148.164	-0.0837	148.164	0.887	122.838	-0.0661	122.838	0.819	168.842	-0.0584	168.842	0.786	136.679	-0.0689	136.679
0.41034	153.306	-0.04881	153.306	0.42519	124.39	-0.04371	124.39	0.39051	165.809	-0.05027	165.809	0.40263	177.161	-0.03716	177.161	0.41375	132.843	-0.02696	132.843	0.41153	191.802	-0.04189	191.802	0.77708	165.318	-0.07171	165.318	0.819	148.804	-0.083	148.804	0.89	123.621	-0.0668	123.621	0.819	168.842	-0.0584	168.842	0.787	137.451	-0.0689	137.451
0.41073	153.613	-0.04954	153.613	0.42598	124.852	-0.04371	124.852	0.39187	166.477	-0.05027	166.477	0.40263	177.161	-0.03716	177.161	0.41569	133.621	-0.02696	133.621	0.41153	192.113	-0.04189	192.113	0.77708	165.318	-0.07171	165.318	0.821	149.444	-0.083	149.444	0.895	124.404	-0.0675	124.404	0.819	168.842	-0.0584	168.842	0.79	137.606	-0.0696	137.606
0.41192	154.533	-0.04954	154.533	0.42776	125.314	-0.04371	125.314	0.39206	166.477	-0.05063	166.477	0.40263	177.161	-0.03716	177.161	0.41569	133.776	-0.02732	133.776	0.41153	192.113	-0.04189	192.113	0.77784	165.805	-0.07171	165.805	0.821	149.444	-0.083	149.444	0.895	124.404	-0.0675	124.404	0.822	169.676	-0.0591	169.676	0.79	137.606	-0.0703	137.606
0.41291	155.147	-0.04954	155.147	0.42776	125.314	-0.04371	125.314	0.39245	166.811	-0.05027	166.811	0.40303	177.648	-0.03716	177.648	0.41569	133.776	-0.02732	133.776	0.41212	192.579	-0.04189	192.579	0.77822	166.129	-0.07241	166.129	0.821	149.444	-0.0837	149.444	0.895	124.404	-0.0675	124.404	0.823	169.843	-0.0591	169.843	0.79	137.606	-0.0703	137.606
0.4137	155.454	-0.04954	155.454	0.42776	125.314	-0.04371	125.314	0.39322	167.312	-0.051	167.312	0.40322	177.972	-0.03752	177.972	0.41569	133.776	-0.02768	133.776	0.41429	193.821	-0.04189	193.821	0.78013	166.129	-0.07312	166.129	0.823	149.764	-0.0837	149.764	0.895	124.404	-0.0668	124.404	0.823	169.843	-0.0584	169.843	0.791	138.223	-0.0703	138.223
0.41429	155.761	-0.0499	155.761	0.42776	125.314	-0.04371	125.314	0.394	167.813	-0.05063	167.813	0.40421	177.972	-0.03788	177.972	0.41801	135.021	-0.02768	135.021	0.41429	193.821	-0.04225	193.821	0.78051	166.778	-0.07312	166.778	0.826	150.724	-0.0837	150.724	0.89543	124.404	-0.0668	124.404	0.824	170.176	-0.0584	170.176	0.795	138.841	-0.071	138.841
0.41469	156.068	-0.0499	156.068	0.42993	126.237	-0.04371	126.237	0.39458	167.98	-0.051	167.98	0.40441	178.621	-0.03788	178.621	0.41839	135.021	-0.02768	135.021	0.41429	193.511	-0.04189	193.511	0.78242	167.265	-0.07312	167.265	0.826	150.724	-0.0837	150.724	0.898	125.501	-0.0682	125.501	0.825	170.176	-0.0584	170.176	0.795	138.841	-0.071	138.841
0.41528	156.375	-0.0499	156.375	0.43112	126.391	-0.04444	126.391	0.39516	168.147	-0.05136	168.147	0.4054	179.108	-0.03788	179.108	0.41858	134.865	-0.02768	134.865	0.41449	193.511	-0.04189	193.511	0.78356	167.265	-0.07312	167.265	0.826	150.724	-0.0837	150.724	0.902	125.814	-0.0682	125.814	0.829	171.177	-0.0591	171.177	0.795	138.841	-0.071	138.841
0.41706	156.682	-0.05027	156.682	0.43112	126.391	-0.04444	126.391	0.39536	168.648	-0.05136	168.648	0.40599	179.108	-0.03788	179.108	0.41858	134.865	-0.02768	134.865	0.41449	193.976	-0.04189	193.976	0.78509	167.914	-0.07312	167.914	0.829	151.684	-0.0851	151.684	0.902	125.814	-0.0682	125.814	0.829	171.177	-0.0584	171.177	0.795	138.996	-0.071	138.996
0.41746	157.142	-0.05027	157.142	0.43112	126.391	-0.04444	126.391	0.39633	168.982	-0.05136	168.982	0.40678	179.757	-0.03788	179.757	0.41916	135.177	-0.02768	135.177	0.41627	195.529	-0.04262	195.529	0.78661	167.914	-0.07312	167.914	0.831	152.324	-0.0858	152.324	0.902	125.658	-0.0682	125.658	0.83	171.344	-0.0591	171.344	0.799	140.077	-0.0717	140.077
0.41746	157.296	-0.05027	157.296	0.43132	126.699	-0.04444	126.699	0.39671	169.65	-0.05173	169.65	0.40757	179.757	-0.03788	179.757	0.4209	136.11	-0.02768	136.11	0.41765	195.995	-0.04298	195.995	0.78776	168.4	-0.07312	168.4	0.831	152.324	-0.0851	152.324	0.902	125.658	-0.0682	125.658	0.832	172.012	-0.0591	172.012	0.8014	140.077	-0.0717	140.077
0.41825	157.602	-0.05027	157.602	0.4329	127.469	-0.04444	127.469	0.39749	169.817	-0.05136	169.817	0.40817	180.244	-0.03788	180.244	0.42148	136.11	-0.02768	136.11	0.41765	196.151	-0.04298	196.151	0.7889	168.563	-0.07312	168.563	0.831	152.324	-0.0858	152.324	0.902	125.814	-0.0682	125.814	0.833	172.179	-0.0591	172.179	0.8014	140.231	-0.0717	140.231
0.41904	157.756	-0.05027	157.756	0.43448	127.623	-0.0448	127.623	0.39788	169.817	-0.05173	169.817	0.40876	180.406	-0.03788	180.406	0.42148	135.954	-0.02768	135.954	0.41825	196.461	-0.04298	196.461	0.79196	169.049	-0.07312	169.049	0.831	152.324	-0.0858	152.324	0.905	126.755	-0.0689	126.755	0.833	172.512	-0.0605	172.512	0.8014	140.231	-0.0717	140.231
0.42101	158.37	-0.051	158.37	0.43448	127.623	-0.0448	127.623	0.39865	170.484	-0.05209	170.484	0.41034	180.893	-0.03788	180.893	0.42148	135.954	-0.02768	135.954	0.41884	196.927	-0.04335	196.927	0.79196	169.374	-0.07312	169.374	0.836	153.284	-0.0858	153.284	0.909	127.068	-0.0689	127.068	0.833	172.512	-0.0605	172.512	0.803	140.694	-0.0724	140.694
0.42101	158.37	-0.051	158.37	0.43428	127.623	-0.0448	127.623	0.39943	170.651	-0.05209	170.651	0.41034	181.217	-0.03788	181.217	0.42187	136.576	-0.02805	136.576	0.41963	197.548	-0.04335	197.548	0.79196	169.374	-0.07241	169.374	0.836	153.284	-0.0865	153.284	0.909	127.068	-0.0689	127.068	0.838	173.513	-0.0612	173.513	0.804	140.849	-0.0724	140.849
0.42062	158.216	-0.051	158.216	0.43428	127.623	-0.04517	127.623	0.4002	170.819	-0.05209	170.819	0.41034	181.217	-0.03752	181.217	0.42458	137.354	-0.02841	137.354	0.42002	197.548	-0.04335	197.548	0.79424	170.023	-0.07312	170.023	0.836	153.284	-0.0872	153.284	0.909	127.068	-0.0689	127.068	0.838	173.513	-0.0605	173.513	0.806	141.467	-0.0724	141.467
0.42062	158.216	-0.051	158.216	0.43468	128.085	-0.04517	128.085	0.40079	171.486	-0.05209	171.486	0.41153	181.866	-0.03788	181.866	0.42458	137.354	-0.02841	137.354	0.42062	197.859	-0.04335	197.859	0.79501	170.51	-0.07452	170.51	0.837	153.924	-0.0872	153.924	0.909	127.225	-0.0689	127.225	0.838	173.68	-0.0612	173.68	0.806	141.621	-0.0717	141.621
0.42141	158.83	-0.05136	158.83	0.43784	129.162	-0.04517	129.162	0.40137	171.653	-0.05209	171.653	0.41192	182.353	-0.03861	182.353	0.42496	137.354	-0.02841	137.354	0.42101	198.48	-0.04408	198.48	0.79615	170.51	-0.07452	170.51	0.84	154.244	-0.0872	154.244	0.909	127.695	-0.0689	127.695	0.839	173.68	-0.0612	173.68	0.807	141.621	-0.0724	141.621
0.4222	159.137	-0.05173	159.137	0.43784	129.162	-0.04517	129.162	0.40253	171.987	-0.05209	171.987	0.41251	182.353	-0.03861	182.353	0.42496	137.665	-0.02841	137.665	0.42299	199.257	-0.04335	199.257	0.79691	171.158	-0.07452	171.158	0.842	154.404	-0.0872	154.404	0.915	128.635	-0.0696	128.635	0.84155	174.514	-0.0612	174.514	0.811	142.239	-0.0724	142.239
0.42556	160.365	-0.05173	160.365	0.43784	129.008	-0.04517	129.008	0.40253	172.321	-0.05282	172.321	0.41291	183.002	-0.03861	183.002	0.42535	138.132	-0.02805	138.132	0.42299	199.257	-0.04408	199.257	0.7992	171.645	-0.07382	171.645	0.842	154.884	-0.0886	154.884	0.915	128.791	-0.0703	128.791	0.842	174.514	-0.0612	174.514	0.812	142.393	-0.0731	142.393
0.42556	160.365	-0.05173	160.365	0.43803	129.008	-0.0459	129.008	0.40292	172.488	-0.05282	172.488	0.41409	183.488	-0.03825	183.488	0.42786	139.221	-0.02841	139.221	0.42299	199.257	-0.04371	199.257	0.79997	171.807	-0.07382	171.807	0.842	155.044	-0.0886	155.044	0.915	128.791	-0.0696	128.791	0.842	174.848	-0.0612	174.848	0.812	142.548	-0.0731	142.548
0.42477	160.058	-0.05209	160.058	0.43803	129.47	-0.0459	129.47	0.40389	173.156	-0.05245	173.156	0.41449	183.651	-0.03825	183.651	0.42786	139.221	-0.02805	139.221	0.42319	199.412	-0.04371	199.412	0.80149	171.97	-0.07382	171.97	0.84235	155.204	-0.0879	155.204	0.915	128.791	-0.0703	128.791	0.844	175.515	-0.0633	175.515	0.813	142.857	-0.0731	142.857
0.42477	160.058	-0.05173	160.058	0.43942	129.932	-0.0459	129.932	0.40447	173.49	-0.05245	173.49	0.41528	183.813	-0.03825	183.813	0.42786	138.599	-0.02805	138.599	0.42477	200.344	-0.04371	200.344	0.80187	172.132	-0.07382	172.132	0.846	156.164	-0.0879	156.164	0.916	128.948	-0.0703	128.948	0.846	175.849	-0.0612	175.849	0.813	142.857	-0.0738	142.857
0.42497	160.211	-0.05173	160.211	0.4408	129.932	-0.04626	129.932	0.40544	173.49	-0.05318	173.49	0.41548	183.975	-0.03825	183.975	0.42805	138.599	-0.02805	138.599	0.42595	200.655	-0.04371	200.655	0.80454	172.619	-0.07382	172.619	0.846	156.324	-0.0879	156.324	0.92171	130.202	-0.0703	130.202	0.847	176.016	-0.0633	176.016	0.817	143.474	-0.0745	143.474
0.42576	160.825	-0.05173	160.825	0.4408	129.932	-0.04626	129.932	0.40583	173.824	-0.05318	173.824	0.41686	184.462	-0.03825	184.462	0.42825	139.376	-0.02878	139.376	0.42595	200.965	-0.04371	200.965	0.80493	172.781	-0.07522	172.781	0.847	156.324	-0.0886	156.324	0.92171	130.202	-0.071	130.202	0.848	176.516	-0.0619	176.516	0.817	143.783	-0.0738	143.783
0.42694	161.592	-0.05209	161.592	0.4408	129.932	-0.04663	129.932	0.40602	174.325	-0.05318	174.325	0.41706	184.624	-0.03898	184.624	0.43018	140.465	-0.02878	140.465	0.42595	200.965	-0.04371	200.965	0.8095	173.916	-0.07522	173.916	0.848	156.484	-0.0886	156.484	0.92133	129.732	-0.0703	129.732	0.849	176.516	-0.0619	176.516	0.818	143.783	-0.0738	143.783
0.42892	162.053	-0.05209	162.053	0.4408	130.086	-0.04663	130.086	0.40718	174.492	-0.05318	174.492	0.41943	185.76	-0.03898	185.76	0.43115	140.465	-0.02878	140.465	0.42655	201.897	-0.04444	201.897	0.8095	173.916	-0.07663	173.916	0.852	157.604	-0.0886	157.604	0.92133	129.732	-0.071	129.732	0.851	177.184	-0.0619	177.184	0.818	144.092	-0.0738	144.092
0.42892	162.053	-0.05209	162.053	0.44258	131.164	-0.04663	131.164	0.40738	174.659	-0.05391	174.659	0.41943	185.76	-0.0397	185.76	0.43115	140.31	-0.02914	140.31	0.42773	202.673	-0.0448	202.673	0.80874	173.754	-0.07522	173.754	0.852	157.604	-0.0886	157.604	0.922	130.202	-0.0703	130.202	0.85185	177.184	-0.0619	177.184	0.82	144.555	-0.0738	144.555
0.42892	161.592	-0.05282	161.592	0.44436	131.318	-0.04699	131.318	0.40815	175.327	-0.05391	175.327	0.41904	185.597	-0.03898	185.597	0.43115	140.31	-0.02914	140.31	0.42872	202.984	-0.0448	202.984	0.80874	173.754	-0.07663	173.754	0.853	157.764	-0.0886	157.764	0.924	130.672	-0.0717	130.672	0.853	177.351	-0.064	177.351	0.823	145.019	-0.0745	145.019
0.42931	161.592	-0.05282	161.592	0.44436	131.318	-0.04699	131.318	0.40874	175.494	-0.05391	175.494	0.41904	185.597	-0.0397	185.597	0.43115	140.621	-0.02914	140.621	0.42892	203.295	-0.0448	203.295	0.81103	174.403	-0.07593	174.403	0.853	157.764	-0.09	157.764	0.928	131.298	-0.071	131.298	0.856	178.352	-0.0619	178.352	0.823	145.019	-0.0745	145.019
0.42991	162.82	-0.05318	162.82	0.44436	131.318	-0.04699	131.318	0.40951	175.995	-0.05391	175.995	0.42022	186.246	-0.03934	186.246	0.43308	142.021	-0.02987	142.021	0.42912	203.761	-0.0448	203.761	0.81103	174.565	-0.07593	174.565	0.855	158.725	-0.09	158.725	0.928	131.298	-0.0717	131.298	0.856	178.352	-0.0633	178.352	0.823	145.328	-0.0745	145.328
0.4309	162.974	-0.05318	162.974	0.44436	131.626	-0.04699	131.626	0.4099	176.496	-0.05391	176.496	0.42022	186.409	-0.03934	186.409	0.43424	142.021	-0.02987	142.021	0.43109	204.692	-0.0448	204.692	0.81332	174.89	-0.07593	174.89	0.857	158.885	-0.0914	158.885	0.928	131.298	-0.0717	131.298	0.856	178.352	-0.0626	178.352	0.824	145.328	-0.0752	145.328
0.43307	163.28	-0.05391	163.28	0.44712	132.549	-0.04735	132.549	0.41048	176.496	-0.05391	176.496	0.42141	186.733	-0.03934	186.733	0.43424	141.71	-0.02987	141.71	0.43129	204.692	-0.04517	204.692	0.81446	175.052	-0.07593	175.052	0.857	159.045	-0.0914	159.045	0.928	131.298	-0.0717	131.298	0.857	178.352	-0.0633	178.352	0.828	146.254	-0.0752	146.254
0.43307	163.28	-0.05391	163.28	0.44732	132.549	-0.04735	132.549	0.41106	176.663	-0.05391	176.663	0.422	186.895	-0.03934	186.895	0.43424	141.71	-0.02951	141.71	0.43129	204.692	-0.04517	204.692	0.81637	175.539	-0.07733	175.539	0.857	159.045	-0.0914	159.045	0.93	132.082	-0.0717	132.082	0.861	179.853	-0.0626	179.853	0.829	146.254	-0.0752	146.254
0.43267	163.127	-0.05318	163.127	0.44732	132.395	-0.04735	132.395	0.41203	177.331	-0.05391	177.331	0.42299	187.382	-0.04007	187.382	0.43443	142.176	-0.02951	142.176	0.43149	204.692	-0.04517	204.692	0.81713	176.026	-0.07804	176.026	0.86	159.685	-0.0914	159.685	0.934	132.708	-0.0717	132.708	0.861	179.853	-0.0626	179.853	0.829	145.945	-0.0745	145.945
0.43267	163.127	-0.05318	163.127	0.44732	132.395	-0.04735	132.395	0.41281	177.498	-0.05391	177.498	0.42338	187.869	-0.04043	187.869	0.4354	142.643	-0.02951	142.643	0.43366	206.401	-0.04517	206.401	0.81866	176.188	-0.07733	176.188	0.861	159.685	-0.0914	159.685	0.935	132.708	-0.0717	132.708	0.861	179.686	-0.0626	179.686	0.829	145.945	-0.0752	145.945
0.43366	163.894	-0.05318	163.894	0.44811	132.549	-0.04772	132.549	0.413	177.832	-0.05428	177.832	0.42418	188.031	-0.04007	188.031	0.43714	143.265	-0.02951	143.265	0.43386	206.401	-0.04517	206.401	0.82018	176.35	-0.07733	176.35	0.862	159.845	-0.0914	159.845	0.935	132.708	-0.0717	132.708	0.862	179.686	-0.0633	179.686	0.832	147.181	-0.0759	147.181
0.43406	164.201	-0.05391	164.201	0.44969	133.473	-0.04772	133.473	0.41319	178.166	-0.05391	178.166	0.42497	188.193	-0.04007	188.193	0.43714	143.421	-0.02987	143.421	0.43406	205.78	-0.0448	205.78	0.82133	176.837	-0.07733	176.837	0.863	160.005	-0.0914	160.005	0.935	132.708	-0.0724	132.708	0.865	180.687	-0.064	180.687	0.834	147.181	-0.0759	147.181
0.43524	164.969	-0.05428	164.969	0.45048	133.627	-0.04772	133.627	0.41455	178.666	-0.05464	178.666	0.42556	188.68	-0.04007	188.68	0.43714	143.421	-0.02987	143.421	0.43406	205.78	-0.0448	205.78	0.82171	176.837	-0.07733	176.837	0.864	160.805	-0.0921	160.805	0.935	133.178	-0.0724	133.178	0.867	180.854	-0.0633	180.854	0.834	147.181	-0.0759	147.181
0.43564	165.275	-0.05428	165.275	0.45048	133.473	-0.04772	133.473	0.41494	178.833	-0.05464	178.833	0.42576	188.68	-0.04007	188.68	0.43733	143.421	-0.02987	143.421	0.43426	206.867	-0.04517	206.867	0.82324	177.161	-0.07733	177.161	0.867	161.285	-0.0921	161.285	0.93885	133.805	-0.0724	133.805	0.867	180.854	-0.0654	180.854	0.834	147.181	-0.0759	147.181
0.43762	166.043	-0.05428	166.043	0.45048	133.627	-0.04772	133.627	0.41552	179.334	-0.05464	179.334	0.42655	189.004	-0.04007	189.004	0.43984	144.665	-0.02987	144.665	0.43544	207.333	-0.04553	207.333	0.824	177.161	-0.07733	177.161	0.867	161.285	-0.0921	161.285	0.942	134.275	-0.0724	134.275	0.867	181.021	-0.0654	181.021	0.835	147.644	-0.0759	147.644
0.43762	166.196	-0.05391	166.196	0.45088	133.781	-0.04808	133.781	0.4163	180.002	-0.05464	180.002	0.42694	189.004	-0.04007	189.004	0.44023	144.665	-0.03023	144.665	0.43683	208.109	-0.0459	208.109	0.82553	177.648	-0.07874	177.648	0.867	161.445	-0.0921	161.445	0.942	134.275	-0.0731	134.275	0.87	181.855	-0.0654	181.855	0.837	148.108	-0.0759	148.108
0.43781	166.196	-0.05428	166.196	0.45345	135.012	-0.04845	135.012	0.41668	180.169	-0.05464	180.169	0.42773	189.491	-0.0408	189.491	0.44023	144.665	-0.03023	144.665	0.43683	208.575	-0.04626	208.575	0.82858	178.621	-0.07874	178.621	0.868	161.605	-0.0921	161.605	0.942	133.805	-0.0731	133.805	0.872	182.022	-0.0654	182.022	0.84	148.571	-0.0759	148.571
0.43801	166.35	-0.05428	166.35	0.45384	135.012	-0.04881	135.012	0.41765	180.336	-0.05537	180.336	0.42931	190.464	-0.0408	190.464	0.44023	144.665	-0.03023	144.665	0.43762	209.352	-0.04626	209.352	0.82858	178.946	-0.07874	178.946	0.872	162.725	-0.0921	162.725	0.942	133.805	-0.0731	133.805	0.872	182.356	-0.0654	182.356	0.84	148.571	-0.0766	148.571
0.4388	166.35	-0.05537	166.35	0.45384	134.705	-0.04845	134.705	0.41804	180.503	-0.05537	180.503	0.42931	190.789	-0.0408	190.789	0.44023	144.976	-0.03023	144.976	0.43821	209.507	-0.04626	209.507	0.82858	178.946	-0.07804	178.946	0.872	162.725	-0.0928	162.725	0.944	135.059	-0.0731	135.059	0.872	182.356	-0.0654	182.356	0.84	148.725	-0.0766	148.725
0.44137	166.656	-0.05537	166.656	0.45384	134.705	-0.04881	134.705	0.41882	181.338	-0.05537	181.338	0.42931	190.789	-0.04043	190.789	0.44313	146.221	-0.0306	146.221	0.4392	209.662	-0.04663	209.662	0.82896	179.108	-0.07874	179.108	0.872	162.725	-0.0928	162.725	0.948	135.529	-0.0745	135.529	0.87245	182.856	-0.0654	182.856	0.844	149.806	-0.0766	149.806
0.44137	166.656	-0.05537	166.656	0.45384	134.705	-0.04881	134.705	0.41921	181.505	-0.05537	181.505	0.42951	190.951	-0.0408	190.951	0.44332	146.221	-0.03096	146.221	0.43979	210.128	-0.04663	210.128	0.83125	179.432	-0.07874	179.432	0.873	162.885	-0.0935	162.885	0.948	135.529	-0.0745	135.529	0.877	183.857	-0.0668	183.857	0.845	149.806	-0.0766	149.806
0.44098	166.35	-0.05537	166.35	0.45443	135.32	-0.04881	135.32	0.41998	182.006	-0.05537	182.006	0.4307	191.276	-0.0408	191.276	0.44332	145.91	-0.0306	145.91	0.44019	210.283	-0.04699	210.283	0.83239	180.081	-0.07874	180.081	0.877	164.005	-0.0935	164.005	0.948	135.529	-0.0745	135.529	0.877	183.857	-0.0654	183.857	0.845	149.652	-0.0773	149.652
0.44098	166.35	-0.05537	166.35	0.4572	135.782	-0.04954	135.782	0.42037	182.173	-0.05573	182.173	0.43129	191.925	-0.0408	191.925	0.44332	145.91	-0.0306	145.91	0.44157	211.371	-0.04699	211.371	0.83392	180.568	-0.07944	180.568	0.878	164.005	-0.0942	164.005	0.948	135.685	-0.0745	135.685	0.877	183.857	-0.0668	183.857	0.845	149.652	-0.078	149.652
0.44137	167.424	-0.055	167.424	0.4572	135.782	-0.04954	135.782	0.42114	182.507	-0.05573	182.507	0.43208	192.411	-0.04116	192.411	0.4439	146.843	-0.0306	146.843	0.44177	211.371	-0.04699	211.371	0.83392	180.568	-0.07944	180.568	0.878	164.165	-0.0942	164.165	0.949	135.842	-0.0745	135.842	0.877	183.857	-0.0668	183.857	0.845	150.424	-0.0787	150.424
0.44216	167.731	-0.055	167.731	0.4572	135.782	-0.04954	135.782	0.42153	182.841	-0.05573	182.841	0.43208	192.411	-0.04116	192.411	0.44583	147.31	-0.03096	147.31	0.44197	211.681	-0.04735	211.681	0.83697	180.893	-0.08015	180.893	0.878	164.165	-0.0949	164.165	0.953	136.939	-0.0745	136.939	0.882	185.192	-0.0668	185.192	0.848	150.579	-0.0787	150.579
0.44335	168.191	-0.05573	168.191	0.4572	136.244	-0.04954	136.244	0.42231	183.843	-0.05573	183.843	0.43366	192.736	-0.04153	192.736	0.44622	147.31	-0.03096	147.31	0.44276	211.837	-0.04735	211.837	0.83697	181.217	-0.08015	181.217	0.88	164.805	-0.0949	164.805	0.955	137.095	-0.0745	137.095	0.882	185.192	-0.0668	185.192	0.85	151.042	-0.0787	151.042
0.44355	168.345	-0.05573	168.345	0.45799	136.706	-0.04954	136.706	0.42289	183.843	-0.0561	183.843	0.43366	193.06	-0.04153	193.06	0.44622	147.31	-0.03096	147.31	0.44414	212.924	-0.04735	212.924	0.8385	181.704	-0.08085	181.704	0.883	165.285	-0.0949	165.285	0.955	137.095	-0.0745	137.095	0.882	185.025	-0.0654	185.025	0.851	151.196	-0.0787	151.196
0.44493	168.805	-0.0561	168.805	0.45957	137.168	-0.05027	137.168	0.42386	184.01	-0.0561	184.01	0.43445	193.547	-0.04189	193.547	0.44622	147.31	-0.03096	147.31	0.44453	213.079	-0.04772	213.079	0.84002	181.866	-0.08085	181.866	0.884	165.445	-0.0949	165.445	0.955	137.095	-0.0745	137.095	0.882	185.025	-0.0668	185.025	0.851	151.351	-0.0787	151.351
0.44533	169.419	-0.0561	169.419	0.45997	137.168	-0.05027	137.168	0.42425	184.177	-0.0561	184.177	0.43524	193.709	-0.04189	193.709	0.44641	147.932	-0.03096	147.932	0.44473	213.389	-0.04735	213.389	0.84155	182.191	-0.08085	182.191	0.884	165.445	-0.0949	165.445	0.955	137.095	-0.0745	137.095	0.884	186.026	-0.0668	186.026	0.852	151.814	-0.0787	151.814
0.44671	169.726	-0.0561	169.726	0.46016	137.014	-0.0499	137.014	0.42502	184.845	-0.0561	184.845	0.43604	194.034	-0.04189	194.034	0.44931	149.176	-0.03133	149.176	0.44513	213.389	-0.04772	213.389	0.84231	182.353	-0.08155	182.353	0.884	165.605	-0.0949	165.605	0.95637	137.252	-0.0752	137.252	0.887	186.527	-0.0668	186.527	0.856	152.432	-0.0787	152.432
0.44691	169.879	-0.05646	169.879	0.46036	137.014	-0.04954	137.014	0.42541	184.845	-0.05646	184.845	0.43643	194.196	-0.04225	194.196	0.44931	149.176	-0.03169	149.176	0.4477	214.477	-0.04808	214.477	0.84346	182.677	-0.08085	182.677	0.888	166.885	-0.0949	166.885	0.962	138.506	-0.0759	138.506	0.887	186.527	-0.0668	186.527	0.856	152.432	-0.0787	152.432
0.4475	170.186	-0.05646	170.186	0.46135	137.784	-0.04954	137.784	0.42638	185.512	-0.05646	185.512	0.43702	194.52	-0.04189	194.52	0.44931	148.865	-0.03133	148.865	0.4477	214.477	-0.04808	214.477	0.8446	183.164	-0.08155	183.164	0.888	166.885	-0.0956	166.885	0.962	138.506	-0.0759	138.506	0.887	186.527	-0.0668	186.527	0.856	152.432	-0.0787	152.432
0.4477	170.339	-0.05646	170.339	0.46352	138.245	-0.051	138.245	0.42657	185.679	-0.05719	185.679	0.43762	195.007	-0.04225	195.007	0.44931	148.865	-0.03133	148.865	0.4471	214.321	-0.04808	214.321	0.84613	183.488	-0.08085	183.488	0.889	166.885	-0.0963	166.885	0.962	138.192	-0.0752	138.192	0.888	186.694	-0.0668	186.694	0.856	152.432	-0.0801	152.432
0.44908	170.647	-0.05646	170.647	0.46352	138.399	-0.051	138.399	0.42735	185.846	-0.05719	185.846	0.43841	195.332	-0.04189	195.332	0.44989	149.332	-0.03133	149.332	0.4471	214.321	-0.04808	214.321	0.84765	183.651	-0.08155	183.651	0.889	166.885	-0.0963	166.885	0.962	138.192	-0.0752	138.192	0.89038	187.194	-0.0675	187.194	0.86103	153.359	-0.0801	153.359
0.45046	170.953	-0.05683	170.953	0.46352	138.399	-0.05063	138.399	0.42832	187.015	-0.05719	187.015	0.4392	195.494	-0.04225	195.494	0.45086	150.265	-0.03169	150.265	0.44809	215.409	-0.04808	215.409	0.8488	183.975	-0.08155	183.975	0.893	168.005	-0.097	168.005	0.962	138.506	-0.0759	138.506	0.894	188.028	-0.0675	188.028	0.86179	153.359	-0.0801	153.359
0.45046	170.953	-0.05683	170.953	0.46372	138.399	-0.05063	138.399	0.42832	187.015	-0.05719	187.015	0.43979	195.818	-0.04225	195.818	0.4524	150.421	-0.03206	150.421	0.44888	215.874	-0.04808	215.874	0.84994	184.137	-0.08155	184.137	0.894	168.325	-0.0977	168.325	0.968	139.759	-0.0766	139.759	0.894	188.028	-0.0675	188.028	0.86179	153.204	-0.0801	153.204
0.45046	170.647	-0.05683	170.647	0.46392	138.707	-0.05063	138.707	0.42948	187.015	-0.05719	187.015	0.44038	195.981	-0.04225	195.981	0.4524	150.421	-0.03206	150.421	0.44987	216.806	-0.04845	216.806	0.85108	184.624	-0.08155	184.624	0.894	168.325	-0.0977	168.325	0.968	139.759	-0.0759	139.759	0.893	187.861	-0.0675	187.861	0.86179	153.204	-0.0801	153.204
0.45046	170.647	-0.05719	170.647	0.46649	139.939	-0.05173	139.939	0.42987	187.182	-0.05719	187.182	0.44098	196.467	-0.04225	196.467	0.45279	150.421	-0.03206	150.421	0.45027	216.806	-0.04881	216.806	0.85833	186.571	-0.08366	186.571	0.894	168.325	-0.0977	168.325	0.968	139.446	-0.0759	139.446	0.893	187.861	-0.0682	187.861	0.864	153.976	-0.0801	153.976
0.45086	171.26	-0.05719	171.26	0.46668	139.939	-0.05173	139.939	0.43065	188.017	-0.05719	188.017	0.44473	198.414	-0.04335	198.414	0.45318	151.198	-0.03206	151.198	0.45086	216.962	-0.04881	216.962	0.85833	186.571	-0.08366	186.571	0.896	168.805	-0.0984	168.805	0.968	139.446	-0.0759	139.446	0.899	189.029	-0.0682	189.029	0.867	154.44	-0.0808	154.44
0.45442	172.641	-0.05719	172.641	0.46668	139.323	-0.05173	139.323	0.43103	188.017	-0.05719	188.017	0.44473	198.414	-0.04335	198.414	0.45492	151.821	-0.03206	151.821	0.45165	217.738	-0.04954	217.738	0.85528	185.435	-0.08296	185.435	0.897	169.285	-0.0984	169.285	0.969	139.759	-0.0766	139.759	0.9	189.363	-0.0682	189.363	0.867	154.44	-0.0808	154.44
0.45442	172.641	-0.05755	172.641	0.46668	139.323	-0.05173	139.323	0.43142	188.351	-0.05719	188.351	0.44315	197.278	-0.04298	197.278	0.4555	151.821	-0.03206	151.821	0.45264	218.204	-0.04954	218.204	0.85528	185.435	-0.08296	185.435	0.899	169.605	-0.0984	169.605	0.9697	140.229	-0.0766	140.229	0.9	189.53	-0.0675	189.53	0.867	154.44	-0.0801	154.44
0.45402	171.874	-0.05719	171.874	0.46728	139.785	-0.05173	139.785	0.43239	188.518	-0.05719	188.518	0.44315	197.278	-0.04298	197.278	0.4555	152.132	-0.03206	152.132	0.45264	218.204	-0.04918	218.204	0.85681	186.246	-0.08155	186.246	0.89955	169.605	-0.0984	169.605	0.975	141.013	-0.0773	141.013	0.9	189.53	-0.0689	189.53	0.868	155.212	-0.0801	155.212
0.45382	171.874	-0.05755	171.874	0.46925	140.555	-0.05173	140.555	0.43355	189.353	-0.05719	189.353	0.44394	198.089	-0.04225	198.089	0.45569	152.132	-0.03206	152.132	0.45303	218.67	-0.04918	218.67	0.85795	186.409	-0.08296	186.409	0.901	169.925	-0.0984	169.925	0.975	141.013	-0.0773	141.013	0.901	190.197	-0.0682	190.197	0.872	155.83	-0.0808	155.83
0.45402	172.181	-0.05755	172.181	0.47004	141.171	-0.05209	141.171	0.43355	189.353	-0.05719	189.353	0.44453	198.252	-0.04298	198.252	0.45627	152.599	-0.03206	152.599	0.45541	220.068	-0.04954	220.068	0.85948	186.733	-0.08296	186.733	0.902	170.405	-0.0984	170.405	0.975	141.013	-0.0773	141.013	0.905	191.031	-0.0696	191.031	0.872	155.984	-0.0808	155.984
0.45501	173.409	-0.05792	173.409	0.47024	141.171	-0.05209	141.171	0.43394	189.854	-0.05719	189.854	0.44533	198.576	-0.04298	198.576	0.45859	153.065	-0.03278	153.065	0.4558	220.068	-0.04954	220.068	0.86062	187.22	-0.08296	187.22	0.904	171.045	-0.0998	171.045	0.975	141.013	-0.0773	141.013	0.905	191.198	-0.0696	191.198	0.872	155.984	-0.0808	155.984
0.456	173.562	-0.05828	173.562	0.47024	140.863	-0.05209	140.863	0.43452	190.021	-0.05719	190.021	0.44592	199.063	-0.04298	199.063	0.45859	153.221	-0.03278	153.221	0.4558	219.446	-0.04954	219.446	0.86215	187.544	-0.08296	187.544	0.904	171.205	-0.0998	171.205	0.975	141.483	-0.0773	141.483	0.906	191.198	-0.0696	191.198	0.873	156.138	-0.0816	156.138
0.45659	173.869	-0.05828	173.869	0.47044	140.863	-0.05209	140.863	0.43569	190.522	-0.05719	190.522	0.44671	199.387	-0.04298	199.387	0.45859	153.065	-0.03278	153.065	0.4558	219.446	-0.04954	219.446	0.86291	187.707	-0.08296	187.707	0.906	171.205	-0.0998	171.205	0.978	141.953	-0.0773	141.953	0.906	191.365	-0.0696	191.365	0.877	156.911	-0.0816	156.911
0.45679	174.176	-0.05828	174.176	0.47143	141.478	-0.05245	141.478	0.43627	190.856	-0.05719	190.856	0.4471	199.55	-0.04298	199.55	0.45859	153.221	-0.03278	153.221	0.4562	220.223	-0.04954	220.223	0.86444	188.031	-0.08507	188.031	0.909	172.325	-0.0998	172.325	0.982	142.579	-0.078	142.579	0.90869	191.866	-0.0703	191.866	0.877	156.911	-0.0816	156.911
0.45837	174.636	-0.05828	174.636	0.47301	141.94	-0.05245	141.94	0.43666	191.357	-0.05755	191.357	0.44789	199.874	-0.04408	199.874	0.45975	153.999	-0.03278	153.999	0.45699	221	-0.05027	221	0.8652	188.355	-0.08366	188.355	0.909	172.325	-0.101	172.325	0.982	142.579	-0.0787	142.579	0.91	192.366	-0.0696	192.366	0.877	156.911	-0.0837	156.911
0.45857	175.097	-0.05865	175.097	0.47301	141.94	-0.05245	141.94	0.43685	191.357	-0.05755	191.357	0.44829	200.199	-0.04335	200.199	0.46129	154.465	-0.03278	154.465	0.45857	221.931	-0.05027	221.931	0.86711	188.68	-0.08436	188.68	0.909	172.325	-0.101	172.325	0.982	142.579	-0.0787	142.579	0.911	192.533	-0.0696	192.533	0.877	156.911	-0.083	156.911
0.46015	175.25	-0.05865	175.25	0.4732	141.94	-0.05245	141.94	0.43821	191.858	-0.05792	191.858	0.44928	200.523	-0.04371	200.523	0.46149	154.465	-0.03278	154.465	0.45896	222.087	-0.05027	222.087	0.86711	189.004	-0.08436	189.004	0.91	172.325	-0.101	172.325	0.982	142.893	-0.0787	142.893	0.911	192.533	-0.0696	192.533	0.88	157.992	-0.0837	157.992
0.46015	175.557	-0.05865	175.557	0.47419	142.556	-0.05282	142.556	0.4384	192.192	-0.05828	192.192	0.44928	200.847	-0.04371	200.847	0.46149	154.31	-0.03278	154.31	0.45936	222.553	-0.05027	222.553	0.87016	189.329	-0.08577	189.329	0.915	173.445	-0.0998	173.445	0.984	143.519	-0.0787	143.519	0.912	193.033	-0.0696	193.033	0.88192	157.992	-0.083	157.992
0.46054	175.711	-0.05865	175.711	0.47597	143.172	-0.05318	143.172	0.43918	192.693	-0.05828	192.693	0.45086	201.172	-0.04444	201.172	0.46168	154.31	-0.03315	154.31	0.45975	222.553	-0.05027	222.553	0.87054	189.491	-0.08577	189.491	0.915	173.445	-0.0998	173.445	0.988	143.833	-0.0787	143.833	0.915	193.868	-0.071	193.868	0.883	158.146	-0.0837	158.146
0.46094	175.711	-0.05865	175.711	0.47597	143.326	-0.05318	143.326	0.43918	192.859	-0.05828	192.859	0.45106	201.334	-0.04444	201.334	0.46168	155.087	-0.03315	155.087	0.46114	223.64	-0.05063	223.64	0.87359	190.465	-0.08577	190.465	0.915	173.445	-0.0998	173.445	0.988	143.833	-0.0787	143.833	0.916	193.868	-0.0703	193.868	0.883	158.146	-0.083	158.146
0.46371	177.092	-0.05974	177.092	0.47597	143.326	-0.05318	143.326	0.44053	193.528	-0.05828	193.528	0.45264	202.308	-0.04444	202.308	0.46477	155.71	-0.03315	155.71	0.46134	223.64	-0.051	223.64	0.87359	190.465	-0.08577	190.465	0.915	173.445	-0.101	173.445	0.988	143.676	-0.0787	143.676	0.916	193.868	-0.071	193.868	0.884	158.609	-0.083	158.609
0.46371	177.092	-0.05974	177.092	0.47597	143.48	-0.05318	143.48	0.44112	193.694	-0.05828	193.694	0.45264	202.308	-0.04444	202.308	0.46497	155.71	-0.03315	155.71	0.46173	223.795	-0.051	223.795	0.87359	190.465	-0.08577	190.465	0.917	174.405	-0.101	174.405	0.988	143.676	-0.0787	143.676	0.917	194.368	-0.0703	194.368	0.886	158.918	-0.083	158.918
0.46351	176.018	-0.05974	176.018	0.47715	143.48	-0.05318	143.48	0.4415	194.028	-0.05828	194.028	0.45264	202.308	-0.04444	202.308	0.46477	155.71	-0.03315	155.71	0.46232	224.261	-0.051	224.261	0.87512	190.789	-0.08577	190.789	0.921	174.725	-0.101	174.725	0.989	144.146	-0.0794	144.146	0.919	194.535	-0.071	194.535	0.888	159.382	-0.0837	159.382
0.46331	176.018	-0.05974	176.018	0.47834	144.249	-0.05318	144.249	0.44189	194.529	-0.05865	194.529	0.45343	202.632	-0.04444	202.632	0.46477	155.865	-0.03315	155.865	0.4641	225.037	-0.05136	225.037	0.87664	191.113	-0.08647	191.113	0.921	174.725	-0.101	174.725	0.993	144.93	-0.0794	144.93	0.921	194.869	-0.071	194.869	0.888	159.536	-0.0837	159.536
0.46351	176.324	-0.05938	176.324	0.47992	144.249	-0.05355	144.249	0.44305	195.197	-0.05828	195.197	0.45422	202.957	-0.0448	202.957	0.46477	156.176	-0.03315	156.176	0.4643	225.037	-0.05173	225.037	0.87817	191.438	-0.08647	191.438	0.921	174.725	-0.101	174.725	0.995	145.086	-0.0794	145.086	0.922	195.202	-0.0724	195.202	0.889	159.845	-0.0844	159.845
0.4641	176.785	-0.05938	176.785	0.47992	144.095	-0.05391	144.095	0.44325	195.531	-0.05828	195.531	0.45501	203.281	-0.0448	203.281	0.46632	157.265	-0.03351	157.265	0.4641	224.882	-0.05136	224.882	0.87893	191.6	-0.08647	191.6	0.921	175.365	-0.101	175.365	0.995	145.086	-0.0794	145.086	0.923	195.703	-0.0724	195.703	0.893	160.463	-0.0851	160.463
0.46549	177.552	-0.0601	177.552	0.47972	144.095	-0.05355	144.095	0.44402	195.865	-0.05828	195.865	0.45541	203.443	-0.0448	203.443	0.46825	157.732	-0.03424	157.732	0.4643	224.882	-0.05173	224.882	0.88046	192.087	-0.08647	192.087	0.922	175.685	-0.103	175.685	0.995	145.086	-0.0794	145.086	0.925	195.87	-0.0717	195.87	0.893	160.463	-0.0851	160.463
0.46667	178.473	-0.0601	178.473	0.47972	144.249	-0.05355	144.249	0.4448	195.865	-0.05901	195.865	0.4562	203.93	-0.0448	203.93	0.46844	157.732	-0.03424	157.732	0.46529	226.28	-0.05209	226.28	0.88198	192.411	-0.08718	192.411	0.92548	176.485	-0.103	176.485	0.995	145.556	-0.0794	145.556	0.925	196.037	-0.0717	196.037	0.893	160.463	-0.0844	160.463
0.46806	178.626	-0.06047	178.626	0.48091	144.711	-0.05355	144.711	0.44519	196.199	-0.05901	196.199	0.45699	204.255	-0.04517	204.255	0.46825	157.732	-0.03351	157.732	0.46746	226.435	-0.05245	226.435	0.88351	192.736	-0.08718	192.736	0.926	176.645	-0.103	176.645	0.998	146.183	-0.0801	146.183	0.925	196.37	-0.0703	196.37	0.893	160.463	-0.0844	160.463
0.46806	178.626	-0.0601	178.626	0.4819	145.173	-0.05428	145.173	0.44616	196.867	-0.05901	196.867	0.45778	204.579	-0.04517	204.579	0.46864	157.887	-0.03351	157.887	0.46746	226.746	-0.05282	226.746	0.88427	192.898	-0.08788	192.898	0.926	176.645	-0.104	176.645	1	146.34	-0.0801	146.34	0.928	197.204	-0.0724	197.204	0.896	161.389	-0.0851	161.389
0.46806	178.626	-0.0612	178.626	0.48269	145.481	-0.05464	145.481	0.44674	197.201	-0.05865	197.201	0.45817	204.741	-0.04553	204.741	0.46941	158.51	-0.03424	158.51	0.46727	226.746	-0.05245	226.746	0.8858	193.547	-0.08718	193.547	0.927	176.805	-0.104	176.805	1	146.34	-0.0816	146.34	0.929	197.204	-0.0717	197.204	0.899	161.698	-0.0865	161.698
0.46825	178.626	-0.0612	178.626	0.48288	145.481	-0.05464	145.481	0.44693	197.535	-0.05865	197.535	0.45896	205.39	-0.04517	205.39	0.47115	159.132	-0.03424	159.132	0.46727	227.056	-0.05245	227.056	0.88694	193.709	-0.08788	193.709	0.931	177.285	-0.104	177.285	1	146.34	-0.0801	146.34	0.93	197.371	-0.0717	197.371	0.899	161.698	-0.0851	161.698
0.46924	179.087	-0.0612	179.087	0.48348	145.635	-0.05464	145.635	0.44751	197.702	-0.05901	197.702	0.45956	205.552	-0.04553	205.552	0.47115	159.132	-0.03424	159.132	0.46786	227.678	-0.05245	227.678	0.88885	194.034	-0.08718	194.034	0.9312	177.925	-0.105	177.925	1	146.34	-0.0794	146.34	0.931	197.872	-0.0717	197.872	0.899	161.698	-0.0858	161.698
0.47201	179.701	-0.0612	179.701	0.48466	146.405	-0.055	146.405	0.44868	198.203	-0.05938	198.203	0.46054	205.877	-0.04517	205.877	0.47115	159.132	-0.03424	159.132	0.47003	228.765	-0.05245	228.765	0.88961	194.358	-0.08718	194.358	0.9312	177.925	-0.105	177.925	1	146.653	-0.0794	146.653	0.933	198.205	-0.0724	198.205	0.899	162.162	-0.0858	162.162
0.47201	179.701	-0.0612	179.701	0.48486	146.559	-0.055	146.559	0.44945	198.203	-0.05938	198.203	0.46094	206.201	-0.04517	206.201	0.47115	159.287	-0.03424	159.287	0.47023	229.075	-0.05245	229.075	0.88961	194.52	-0.08718	194.52	0.932	177.925	-0.105	177.925	1.01	147.75	-0.0808	147.75	0.93425	198.539	-0.0738	198.539	0.90167	162.625	-0.0858	162.625
0.47122	179.394	-0.0612	179.394	0.48605	146.713	-0.05537	146.713	0.44945	198.537	-0.05974	198.537	0.46094	206.364	-0.04517	206.364	0.47347	160.532	-0.03424	160.532	0.47023	229.075	-0.05282	229.075	0.89038	194.683	-0.08788	194.683	0.935	179.045	-0.105	179.045	1.01	148.063	-0.0816	148.063	0.935	198.539	-0.0738	198.539	0.903	162.934	-0.0858	162.934
0.47122	179.394	-0.0612	179.394	0.48664	146.713	-0.05537	146.713	0.44965	198.537	-0.05974	198.537	0.46134	206.526	-0.04553	206.526	0.47424	160.532	-0.03497	160.532	0.47142	230.007	-0.05318	230.007	0.89267	195.332	-0.08858	195.332	0.937	179.205	-0.105	179.205	1.01	147.75	-0.0816	147.75	0.935	198.873	-0.0738	198.873	0.903	163.088	-0.0865	163.088
0.47181	180.007	-0.0612	180.007	0.48703	147.02	-0.05537	147.02	0.451	199.372	-0.05974	199.372	0.46252	207.175	-0.0459	207.175	0.47424	160.376	-0.03497	160.376	0.4728	230.318	-0.05318	230.318	0.89305	195.332	-0.08858	195.332	0.937	179.365	-0.105	179.365	1.01	148.063	-0.0816	148.063	0.938	199.707	-0.0738	199.707	0.903	163.088	-0.0879	163.088
0.4724	180.314	-0.06193	180.314	0.48802	147.328	-0.05537	147.328	0.45159	199.539	-0.0601	199.539	0.46272	207.175	-0.0459	207.175	0.47443	160.376	-0.03497	160.376	0.473	230.318	-0.05355	230.318	0.89457	195.981	-0.08858	195.981	0.937	179.365	-0.105	179.365	1.01	148.063	-0.0816	148.063	0.939	199.874	-0.0738	199.874	0.906	163.706	-0.0879	163.706
0.47359	180.775	-0.06193	180.775	0.48822	147.328	-0.05537	147.328	0.45197	199.873	-0.0601	199.873	0.46351	207.824	-0.0459	207.824	0.47443	160.998	-0.03497	160.998	0.473	230.318	-0.05355	230.318	0.89648	196.467	-0.08929	196.467	0.938	179.845	-0.105	179.845	1.01	148.847	-0.0816	148.847	0.93959	199.874	-0.0738	199.874	0.909	164.015	-0.0879	164.015
0.47418	181.082	-0.06193	181.082	0.48881	147.482	-0.0561	147.482	0.45275	200.04	-0.0601	200.04	0.4645	208.31	-0.04626	208.31	0.47733	161.932	-0.03497	161.932	0.4732	230.473	-0.05355	230.473	0.89763	196.467	-0.08929	196.467	0.941	180.645	-0.105	180.645	1.02	149.473	-0.083	149.473	0.93959	199.874	-0.0738	199.874	0.909	164.015	-0.0879	164.015
0.47497	181.696	-0.06193	181.696	0.49	147.944	-0.0561	147.944	0.45333	200.541	-0.0601	200.541	0.46509	208.31	-0.04626	208.31	0.47733	161.932	-0.03497	161.932	0.47379	231.56	-0.05391	231.56	0.89877	197.116	-0.08999	197.116	0.942	180.645	-0.105	180.645	1.02	149.473	-0.083	149.473	0.943	200.708	-0.0752	200.708	0.91	164.015	-0.0879	164.015
0.47557	182.002	-0.06193	182.002	0.49039	148.098	-0.0561	148.098	0.45449	201.042	-0.0601	201.042	0.46568	208.959	-0.04663	208.959	0.47733	161.776	-0.03497	161.776	0.47656	232.337	-0.05391	232.337	0.89991	197.278	-0.08999	197.278	0.942	180.645	-0.105	180.645	1.02	149.473	-0.083	149.473	0.944	201.209	-0.0752	201.209	0.913	164.941	-0.0879	164.941
0.47675	182.463	-0.06265	182.463	0.49158	148.714	-0.0561	148.714	0.45449	201.208	-0.0601	201.208	0.46628	209.122	-0.04663	209.122	0.47733	161.776	-0.03533	161.776	0.47656	232.337	-0.05391	232.337	0.90106	197.603	-0.09069	197.603	0.94264	181.125	-0.106	181.125	1.02	149.787	-0.083	149.787	0.944	201.375	-0.0759	201.375	0.914	165.096	-0.0879	165.096
0.47735	182.616	-0.06229	182.616	0.49158	148.714	-0.0561	148.714	0.45508	201.375	-0.0601	201.375	0.46687	209.446	-0.04699	209.446	0.47791	162.243	-0.0357	162.243	0.47616	232.181	-0.05391	232.181	0.9022	197.927	-0.08999	197.927	0.946	181.605	-0.106	181.605	1.02	150.1	-0.083	150.1	0.945	201.375	-0.0752	201.375	0.914	165.25	-0.0886	165.25
0.47754	182.923	-0.06265	182.923	0.49178	148.714	-0.05646	148.714	0.45585	202.043	-0.0601	202.043	0.46746	209.77	-0.04663	209.77	0.47907	163.487	-0.03533	163.487	0.47616	232.181	-0.05391	232.181	0.90411	198.09	-0.08999	198.09	0.946	181.605	-0.105	181.605	1.02	150.727	-0.0816	150.727	0.945	201.375	-0.0752	201.375	0.914	165.405	-0.0872	165.405
0.47853	183.23	-0.06265	183.23	0.49197	148.868	-0.05646	148.868	0.45643	202.544	-0.0601	202.544	0.46845	209.933	-0.04663	209.933	0.48062	163.487	-0.0357	163.487	0.47715	233.579	-0.05428	233.579	0.90526	198.252	-0.08999	198.252	0.946	181.605	-0.105	181.605	1.02	150.727	-0.083	150.727	0.95	202.543	-0.0752	202.543	0.915	165.714	-0.0879	165.714
0.47912	183.69	-0.06302	183.69	0.49513	149.792	-0.05683	149.792	0.45721	202.878	-0.06047	202.878	0.46904	210.095	-0.04663	210.095	0.48062	163.332	-0.03533	163.332	0.47873	234.2	-0.05428	234.2	0.90678	198.576	-0.08999	198.576	0.946	182.085	-0.106	182.085	1.02	150.727	-0.083	150.727	0.95	202.543	-0.0752	202.543	0.918	166.331	-0.0879	166.331
0.4809	183.69	-0.06338	183.69	0.49513	149.792	-0.05683	149.792	0.45798	203.045	-0.06047	203.045	0.46983	210.419	-0.04663	210.419	0.48023	163.332	-0.0357	163.332	0.47893	234.822	-0.05428	234.822	0.90716	198.739	-0.09139	198.739	0.951	183.525	-0.106	183.525	1.02	150.727	-0.083	150.727	0.95	202.543	-0.0752	202.543	0.92	166.486	-0.0886	166.486
0.4809	183.537	-0.06338	183.537	0.49375	149.176	-0.05683	149.176	0.45818	203.379	-0.06047	203.379	0.47003	210.582	-0.04735	210.582	0.48023	163.487	-0.0357	163.487	0.47912	234.822	-0.05428	234.822	0.91098	199.874	-0.09139	199.874	0.952	183.525	-0.107	183.525	1.02	151.04	-0.083	151.04	0.95	202.877	-0.0759	202.877	0.92	166.486	-0.0893	166.486
0.48071	183.537	-0.06302	183.537	0.49375	149.176	-0.05683	149.176	0.45915	203.546	-0.06083	203.546	0.47201	211.717	-0.04735	211.717	0.48313	164.732	-0.0357	164.732	0.48031	235.288	-0.05464	235.288	0.91098	199.874	-0.09139	199.874	0.952	183.525	-0.108	183.525	1.02	151.667	-0.0837	151.667	0.95485	203.711	-0.0759	203.711	0.92066	167.104	-0.0893	167.104
0.48071	183.844	-0.06302	183.844	0.49434	149.946	-0.05719	149.946	0.45934	204.047	-0.0612	204.047	0.47201	211.717	-0.04735	211.717	0.48332	165.043	-0.0357	165.043	0.4809	235.288	-0.055	235.288	0.91098	199.55	-0.09139	199.55	0.953	183.685	-0.108	183.685	1.03	152.137	-0.0837	152.137	0.955	203.711	-0.0759	203.711	0.923	167.258	-0.09	167.258
0.48189	184.304	-0.06302	184.304	0.49533	149.946	-0.05719	149.946	0.46031	204.381	-0.0612	204.381	0.47201	211.393	-0.04735	211.393	0.48332	164.732	-0.0357	164.732	0.4813	236.375	-0.055	236.375	0.91098	199.55	-0.09139	199.55	0.955	184.325	-0.108	184.325	1.03	152.137	-0.0837	152.137	0.955	203.711	-0.0759	203.711	0.924	167.258	-0.0893	167.258
0.48288	185.225	-0.06375	185.225	0.49672	150.407	-0.05755	150.407	0.4607	204.548	-0.0612	204.548	0.47201	211.393	-0.04735	211.393	0.48352	165.043	-0.0357	165.043	0.48209	236.685	-0.055	236.685	0.91327	200.199	-0.09139	200.199	0.958	184.805	-0.108	184.805	1.03	151.98	-0.0837	151.98	0.955	203.878	-0.0759	203.878	0.925	167.413	-0.0893	167.413
0.48426	185.225	-0.06411	185.225	0.49731	150.715	-0.05755	150.715	0.46167	205.216	-0.0612	205.216	0.47319	212.042	-0.04735	212.042	0.48429	165.354	-0.03606	165.354	0.48268	236.996	-0.055	236.996	0.91403	200.848	-0.0928	200.848	0.958	184.805	-0.108	184.805	1.03	151.98	-0.0837	151.98	0.955	204.545	-0.0766	204.545	0.925	167.567	-0.0886	167.567
0.48426	185.072	-0.06411	185.072	0.4977	150.869	-0.05755	150.869	0.46206	205.216	-0.0612	205.216	0.47359	212.691	-0.04808	212.691	0.48584	165.976	-0.03606	165.976	0.48407	237.617	-0.05537	237.617	0.91556	200.848	-0.09139	200.848	0.958	184.805	-0.108	184.805	1.03	152.92	-0.0844	152.92	0.961	205.546	-0.0766	205.546	0.926	168.03	-0.0893	168.03
0.48426	184.918	-0.06411	184.918	0.49909	151.331	-0.05792	151.331	0.46283	205.717	-0.06156	205.717	0.47438	212.691	-0.04735	212.691	0.48622	165.976	-0.03606	165.976	0.48407	237.617	-0.05537	237.617	0.9167	201.334	-0.0921	201.334	0.958	185.285	-0.108	185.285	1.03	153.547	-0.0844	153.547	0.961	205.546	-0.0773	205.546	0.929	168.494	-0.0893	168.494
0.48426	184.918	-0.06411	184.918	0.49948	151.331	-0.05792	151.331	0.46341	206.218	-0.0612	206.218	0.47497	213.177	-0.04772	213.177	0.48622	165.976	-0.0357	165.976	0.48446	237.617	-0.05573	237.617	0.91784	201.821	-0.0921	201.821	0.96285	186.245	-0.108	186.245	1.03	153.547	-0.0851	153.547	0.961	205.213	-0.078	205.213	0.93	168.494	-0.09	168.494
0.48505	185.992	-0.06411	185.992	0.50027	151.793	-0.05828	151.793	0.46361	206.719	-0.06193	206.719	0.47557	213.664	-0.04772	213.664	0.48622	166.287	-0.0357	166.287	0.48505	238.394	-0.05646	238.394	0.92013	202.308	-0.0928	202.308	0.96285	186.245	-0.108	186.245	1.03	153.547	-0.0844	153.547	0.962	205.213	-0.078	205.213	0.93	168.494	-0.09	168.494
0.48565	185.992	-0.06484	185.992	0.50047	151.947	-0.05828	151.947	0.46497	207.387	-0.06193	207.387	0.47675	214.151	-0.04808	214.151	0.48874	167.687	-0.03643	167.687	0.48703	239.17	-0.05646	239.17	0.9209	202.47	-0.0928	202.47	0.96285	186.245	-0.108	186.245	1.03	153.547	-0.0851	153.547	0.963	206.047	-0.078	206.047	0.931	168.802	-0.09	168.802
0.48683	186.76	-0.06484	186.76	0.50126	152.255	-0.05828	152.255	0.46535	207.387	-0.06193	207.387	0.47715	214.313	-0.04808	214.313	0.48932	167.687	-0.03679	167.687	0.48703	239.17	-0.0561	239.17	0.92242	202.632	-0.0935	202.632	0.964	186.405	-0.11	186.405	1.03	153.86	-0.0851	153.86	0.966	206.881	-0.078	206.881	0.935	169.884	-0.0907	169.884
0.48723	186.76	-0.06484	186.76	0.50185	152.563	-0.05901	152.563	0.46555	207.554	-0.06193	207.554	0.47794	214.475	-0.04845	214.475	0.48932	167.376	-0.03679	167.376	0.48683	238.86	-0.0561	238.86	0.92662	203.768	-0.0935	203.768	0.967	187.525	-0.11	187.525	1.0394	154.8	-0.0858	154.8	0.967	207.048	-0.0787	207.048	0.935	169.884	-0.09	169.884
0.48861	187.374	-0.06484	187.374	0.50264	152.717	-0.05901	152.717	0.46593	207.721	-0.06229	207.721	0.48011	215.611	-0.04845	215.611	0.48932	167.376	-0.03679	167.376	0.48683	238.86	-0.0561	238.86	0.92662	203.768	-0.0935	203.768	0.968	187.685	-0.11	187.685	1.04	154.8	-0.0858	154.8	0.967	207.215	-0.0794	207.215	0.935	170.192	-0.0914	170.192
0.48921	187.834	-0.06484	187.834	0.50304	152.87	-0.05901	152.87	0.4669	208.055	-0.06229	208.055	0.48011	215.611	-0.04845	215.611	0.48951	167.376	-0.03679	167.376	0.48841	240.568	-0.05646	240.568	0.92624	203.443	-0.09421	203.443	0.968	187.845	-0.11	187.845	1.04	154.8	-0.0858	154.8	0.968	207.215	-0.0794	207.215	0.935	170.192	-0.0914	170.192
0.49019	187.987	-0.06484	187.987	0.50422	153.024	-0.05938	153.024	0.46826	208.722	-0.06229	208.722	0.47992	215.286	-0.04881	215.286	0.49028	168.465	-0.03679	168.465	0.4896	240.568	-0.0561	240.568	0.92624	203.443	-0.09421	203.443	0.968	187.845	-0.11	187.845	1.04	154.8	-0.0865	154.8	0.968	207.215	-0.0794	207.215	0.939	170.81	-0.0921	170.81
0.49019	188.294	-0.0652	188.294	0.50482	153.024	-0.05938	153.024	0.46865	208.889	-0.06229	208.889	0.47992	215.286	-0.04881	215.286	0.49221	168.776	-0.03679	168.776	0.4898	240.257	-0.05646	240.257	0.92776	204.417	-0.09421	204.417	0.97124	188.645	-0.11	188.645	1.04	154.957	-0.0865	154.957	0.973	208.55	-0.0794	208.55	0.94	171.119	-0.0914	171.119
0.49098	188.448	-0.06557	188.448	0.5062	154.102	-0.05938	154.102	0.46865	209.056	-0.06229	209.056	0.48071	216.26	-0.04881	216.26	0.49221	168.776	-0.03679	168.776	0.4898	240.257	-0.05646	240.257	0.92929	204.417	-0.09491	204.417	0.973	188.965	-0.11	188.965	1.04397	155.897	-0.0865	155.897	0.973	208.55	-0.0794	208.55	0.94	171.274	-0.0914	171.274
0.49158	188.448	-0.06557	188.448	0.5062	154.102	-0.05938	154.102	0.46942	209.056	-0.06302	209.056	0.4815	216.26	-0.04918	216.26	0.49221	168.776	-0.03716	168.776	0.49	240.723	-0.05683	240.723	0.92967	204.741	-0.09561	204.741	0.973	189.125	-0.111	189.125	1.04816	156.367	-0.0865	156.367	0.974	208.55	-0.078	208.55	0.94155	171.274	-0.0914	171.274
0.49257	189.369	-0.06557	189.369	0.5062	153.794	-0.05938	153.794	0.47001	209.39	-0.06302	209.39	0.48169	216.584	-0.04954	216.584	0.4926	168.776	-0.03716	168.776	0.49059	241.655	-0.05683	241.655	0.93158	205.39	-0.09561	205.39	0.973	189.125	-0.111	189.125	1.04816	156.367	-0.0865	156.367	0.974	208.55	-0.0787	208.55	0.94269	171.737	-0.0928	171.737
0.49336	189.369	-0.06593	189.369	0.5062	153.794	-0.05938	153.794	0.47117	210.225	-0.06302	210.225	0.48268	217.233	-0.04954	217.233	0.49434	170.332	-0.03788	170.332	0.49217	242.587	-0.05719	242.587	0.93272	205.877	-0.09491	205.877	0.97429	189.445	-0.111	189.445	1.04816	156.367	-0.0858	156.367	0.977	209.551	-0.0787	209.551	0.946	172.2	-0.0928	172.2
0.49336	189.369	-0.06593	189.369	0.50719	154.256	-0.05938	154.256	0.47136	210.392	-0.06302	210.392	0.48328	217.72	-0.04918	217.72	0.4955	170.332	-0.03716	170.332	0.49276	243.053	-0.05755	243.053	0.93348	205.877	-0.09491	205.877	0.97696	189.765	-0.111	189.765	1.04816	156.524	-0.0858	156.524	0.979	209.551	-0.0794	209.551	0.946	172.2	-0.0921	172.2
0.49375	189.369	-0.06593	189.369	0.50916	154.718	-0.05974	154.718	0.47156	210.559	-0.06302	210.559	0.48367	217.72	-0.04918	217.72	0.4955	170.332	-0.03752	170.332	0.49336	243.208	-0.05755	243.208	0.93463	206.039	-0.09632	206.039	0.978	190.245	-0.111	190.245	1.04816	156.837	-0.0872	156.837	0.979	209.884	-0.0816	209.884	0.946	172.2	-0.0921	172.2
0.49434	189.982	-0.06593	189.982	0.50916	154.718	-0.0601	154.718	0.47214	211.06	-0.06302	211.06	0.48426	217.882	-0.0499	217.882	0.4955	170.332	-0.03752	170.332	0.49454	244.14	-0.05755	244.14	0.93692	206.201	-0.09632	206.201	0.979	190.405	-0.112	190.405	1.05	157.934	-0.0872	157.934	0.979	209.884	-0.0801	209.884	0.946	172.509	-0.0921	172.509
0.4983	190.75	-0.06666	190.75	0.50916	154.718	-0.05974	154.718	0.47388	211.728	-0.06302	211.728	0.48545	218.044	-0.0499	218.044	0.49569	170.954	-0.03752	170.954	0.49494	244.295	-0.05755	244.295	0.93768	206.688	-0.09632	206.688	0.98001	190.405	-0.112	190.405	1.05	157.934	-0.0872	157.934	0.979	210.385	-0.0816	210.385	0.95	173.59	-0.0928	173.59
0.4983	190.75	-0.06666	190.75	0.50916	154.872	-0.0601	154.872	0.47388	211.728	-0.06338	211.728	0.48585	218.531	-0.0499	218.531	0.49647	171.109	-0.03788	171.109	0.49553	244.451	-0.05792	244.451	0.93921	207.175	-0.09632	207.175	0.981	191.045	-0.112	191.045	1.05	157.621	-0.0879	157.621	0.985	211.719	-0.0801	211.719	0.951	173.59	-0.0942	173.59
0.49672	189.522	-0.06666	189.522	0.51055	155.488	-0.06047	155.488	0.47447	212.229	-0.06338	212.229	0.48664	219.018	-0.0499	219.018	0.49878	172.043	-0.03788	172.043	0.49612	244.761	-0.05792	244.761	0.94035	207.337	-0.09632	207.337	0.984	191.365	-0.112	191.365	1.05	157.621	-0.0879	157.621	0.985	211.719	-0.0816	211.719	0.951	173.59	-0.0928	173.59
0.49672	189.522	-0.0663	189.522	0.51094	155.642	-0.06047	155.642	0.47485	212.396	-0.06338	212.396	0.48723	219.18	-0.0499	219.18	0.49878	172.043	-0.03788	172.043	0.49672	245.227	-0.05828	245.227	0.9415	207.337	-0.09702	207.337	0.984	191.685	-0.112	191.685	1.06	157.934	-0.0879	157.934	0.985	211.553	-0.0808	211.553	0.952	173.59	-0.0942	173.59
0.49672	190.136	-0.06702	190.136	0.51153	155.642	-0.06047	155.642	0.47602	212.897	-0.06338	212.897	0.48782	219.18	-0.05027	219.18	0.49859	172.043	-0.03788	172.043	0.49751	245.538	-0.05828	245.538	0.94684	208.959	-0.09772	208.959	0.984	191.685	-0.112	191.685	1.06	158.717	-0.0879	158.717	0.985	211.553	-0.0816	211.553	0.955	174.671	-0.0928	174.671
0.49751	190.443	-0.06666	190.443	0.51252	156.257	-0.0612	156.257	0.47641	212.897	-0.06411	212.897	0.49059	220.803	-0.05063	220.803	0.49859	172.043	-0.03788	172.043	0.4981	246.159	-0.05865	246.159	0.94684	208.959	-0.09772	208.959	0.988	192.805	-0.113	192.805	1.06111	158.874	-0.0879	158.874	0.98575	212.387	-0.0816	212.387	0.957	174.671	-0.0942	174.671
0.49889	191.363	-0.06702	191.363	0.51351	156.565	-0.0612	156.565	0.47699	213.565	-0.06411	213.565	0.49059	220.803	-0.05063	220.803	0.49956	172.976	-0.03825	172.976	0.4983	246.159	-0.05865	246.159	0.94531	208.635	-0.09702	208.635	0.989	192.966	-0.114	192.966	1.06111	158.874	-0.0879	158.874	0.989	212.554	-0.0816	212.554	0.957	174.517	-0.0942	174.517
0.49968	191.517	-0.06702	191.517	0.51371	156.719	-0.0612	156.719	0.47737	213.732	-0.06411	213.732	0.4898	220.478	-0.05027	220.478	0.50188	173.443	-0.03861	173.443	0.49929	246.625	-0.05865	246.625	0.94531	208.635	-0.09702	208.635	0.989	192.966	-0.114	192.966	1.06111	158.874	-0.0879	158.874	0.99	212.887	-0.0816	212.887	0.957	174.517	-0.0942	174.517
0.50047	191.824	-0.06702	191.824	0.51469	157.027	-0.06156	157.027	0.47834	214.066	-0.06448	214.066	0.4898	220.478	-0.05027	220.478	0.50188	173.443	-0.03861	173.443	0.50027	247.557	-0.05865	247.557	0.94607	208.959	-0.09702	208.959	0.989	192.966	-0.114	192.966	1.06149	159.344	-0.0879	159.344	0.99	213.221	-0.0816	213.221	0.959	175.289	-0.0942	175.289
0.50067	192.284	-0.06702	192.284	0.51529	157.489	-0.06156	157.489	0.47854	214.567	-0.06448	214.567	0.49019	220.803	-0.05027	220.803	0.50168	173.443	-0.03861	173.443	0.50107	247.557	-0.05865	247.557	0.94874	209.446	-0.09702	209.446	0.991	193.445	-0.114	193.445	1.06	159.814	-0.0886	159.814	0.991	213.221	-0.0823	213.221	0.9613	176.061	-0.0942	176.061
0.50146	192.745	-0.06775	192.745	0.51628	157.489	-0.06156	157.489	0.47931	214.734	-0.06484	214.734	0.49158	221.289	-0.05027	221.289	0.50168	173.598	-0.03861	173.598	0.50107	247.557	-0.05938	247.557	0.94913	209.608	-0.09772	209.608	0.993	194.246	-0.114	194.246	1.07	160.128	-0.0886	160.128	0.992	213.221	-0.0816	213.221	0.96168	176.061	-0.0942	176.061
0.50205	192.745	-0.06775	192.745	0.51628	157.797	-0.06156	157.797	0.48048	215.235	-0.06484	215.235	0.49177	221.451	-0.05063	221.451	0.50188	173.754	-0.03861	173.754	0.50107	247.557	-0.05938	247.557	0.95065	209.933	-0.09772	209.933	0.994	194.406	-0.115	194.406	1.07	160.441	-0.0893	160.441	0.996	214.389	-0.083	214.389	0.96168	176.061	-0.0942	176.061
0.50344	193.512	-0.06775	193.512	0.51707	157.797	-0.06156	157.797	0.48067	215.402	-0.06484	215.402	0.49257	221.776	-0.05063	221.776	0.50497	174.532	-0.03898	174.532	0.50126	248.333	-0.05974	248.333	0.95218	210.582	-0.09772	210.582	0.995	194.406	-0.115	194.406	1.07	160.128	-0.0893	160.128	0.996	214.556	-0.083	214.556	0.96244	176.061	-0.0949	176.061
0.50423	193.819	-0.06775	193.819	0.51786	158.105	-0.06156	158.105	0.48125	216.237	-0.06484	216.237	0.49336	222.425	-0.05063	222.425	0.50497	174.843	-0.03898	174.843	0.50443	249.265	-0.05938	249.265	0.9537	210.906	-0.09842	210.906	0.995	194.726	-0.115	194.726	1.07	160.441	-0.0893	160.441	0.996	214.556	-0.083	214.556	0.964	176.524	-0.0956	176.524
0.50423	193.972	-0.06812	193.972	0.51845	158.105	-0.06193	158.105	0.48242	216.904	-0.0652	216.904	0.49415	222.749	-0.051	222.749	0.50497	174.843	-0.03861	174.843	0.50443	249.265	-0.05938	249.265	0.95561	210.906	-0.09913	210.906	0.997	195.206	-0.115	195.206	1.07	161.381	-0.0893	161.381	0.996	214.556	-0.083	214.556	0.967	177.142	-0.0956	177.142
0.50462	193.972	-0.06812	193.972	0.51884	157.951	-0.06193	157.951	0.4828	216.904	-0.0652	216.904	0.49514	222.749	-0.05136	222.749	0.50497	174.998	-0.03861	174.998	0.50403	249.11	-0.05938	249.11	0.95599	211.068	-0.09913	211.068	0.999	195.846	-0.115	195.846	1.07	161.694	-0.0907	161.694	1	215.891	-0.083	215.891	0.967	177.142	-0.0956	177.142
0.50541	194.433	-0.06848	194.433	0.51884	157.951	-0.06193	157.951	0.48339	217.071	-0.0652	217.071	0.49533	222.912	-0.05136	222.912	0.50574	175.776	-0.03898	175.776	0.50403	249.11	-0.0601	249.11	0.96057	212.204	-0.09913	212.204	1	195.846	-0.116	195.846	1.07	161.694	-0.0907	161.694	1	215.891	-0.083	215.891	0.967	177.142	-0.0942	177.142
0.50759	194.739	-0.06848	194.739	0.51904	158.259	-0.06229	158.259	0.48377	217.071	-0.06557	217.071	0.4977	224.047	-0.05136	224.047	0.50825	176.554	-0.03898	176.554	0.50482	250.042	-0.0601	250.042	0.96057	212.204	-0.09913	212.204	1	196.006	-0.116	196.006	1.07	161.694	-0.0893	161.694	1	216.224	-0.0844	216.224	0.969	177.914	-0.0956	177.914
0.50759	194.739	-0.06885	194.739	0.52082	159.028	-0.06265	159.028	0.48397	217.572	-0.06557	217.572	0.4977	224.047	-0.05136	224.047	0.50825	176.554	-0.03898	176.554	0.5068	251.595	-0.0601	251.595	0.95904	212.204	-0.09983	212.204	1	196.006	-0.116	196.006	1.07	161.694	-0.0893	161.694	1	216.224	-0.0851	216.224	0.972	178.378	-0.0956	178.378
0.50739	194.126	-0.06885	194.126	0.5224	159.644	-0.06302	159.644	0.48552	217.906	-0.06557	217.906	0.49691	224.047	-0.05173	224.047	0.50806	176.243	-0.03898	176.243	0.50719	251.595	-0.06047	251.595	0.95904	212.204	-0.10124	212.204	1.01	197.446	-0.117	197.446	1.07444	162.008	-0.0893	162.008	1	216.892	-0.0844	216.892	0.972	178.378	-0.097	178.378
0.50739	194.126	-0.06921	194.126	0.5228	159.644	-0.06338	159.644	0.48552	218.24	-0.06557	218.24	0.49691	224.047	-0.05245	224.047	0.50806	176.243	-0.03898	176.243	0.50719	251.75	-0.06047	251.75	0.96171	212.691	-0.10124	212.691	1.01	197.446	-0.117	197.446	1.08	163.104	-0.0893	163.104	1.01	217.392	-0.0844	217.392	0.973	178.687	-0.097	178.687
0.50838	195.2	-0.06921	195.2	0.5228	159.644	-0.06302	159.644	0.4861	218.574	-0.06557	218.574	0.4983	224.534	-0.05245	224.534	0.50883	177.176	-0.03934	177.176	0.50779	252.216	-0.06083	252.216	0.96324	213.177	-0.10124	213.177	1.01	197.286	-0.117	197.286	1.08	163.104	-0.09	163.104	1.01	217.559	-0.0844	217.559	0.973	178.687	-0.097	178.687
0.50897	195.967	-0.06921	195.967	0.5228	159.644	-0.06338	159.644	0.48649	218.908	-0.06593	218.908	0.49909	225.021	-0.05245	225.021	0.51057	178.109	-0.0397	178.109	0.50956	252.837	-0.06156	252.837	0.96477	213.664	-0.10124	213.664	1.01	197.286	-0.117	197.286	1.08	162.478	-0.09	162.478	1.01	217.726	-0.0837	217.726	0.976	178.995	-0.097	178.995
0.51194	196.888	-0.06957	196.888	0.52319	159.952	-0.06338	159.952	0.48765	219.576	-0.06593	219.576	0.49988	225.507	-0.05245	225.507	0.51115	178.109	-0.0397	178.109	0.50976	252.992	-0.06156	252.992	0.96553	213.826	-0.10124	213.826	1.00861	198.566	-0.117	198.566	1.08	162.478	-0.09	162.478	1.01	218.226	-0.0844	218.226	0.978	179.459	-0.097	179.459
0.51194	196.888	-0.06957	196.888	0.52536	160.26	-0.06338	160.26	0.48785	219.91	-0.06593	219.91	0.50027	225.67	-0.05245	225.67	0.51115	177.643	-0.0397	177.643	0.50976	252.992	-0.0612	252.992	0.96667	214.151	-0.10124	214.151	1.01	198.566	-0.118	198.566	1.08	163.418	-0.09	163.418	1.01	218.56	-0.0844	218.56	0.978	179.459	-0.097	179.459
0.51154	196.121	-0.06957	196.121	0.52536	160.414	-0.06338	160.414	0.48862	220.411	-0.06593	220.411	0.50087	225.994	-0.05245	225.994	0.51115	177.643	-0.0397	177.643	0.50976	252.992	-0.0612	252.992	0.96782	214.151	-0.10124	214.151	1.01	198.726	-0.117	198.726	1.08	164.515	-0.0907	164.515	1.01	218.56	-0.0851	218.56	0.978	179.613	-0.0977	179.613
0.51154	196.121	-0.06957	196.121	0.52536	160.414	-0.06338	160.414	0.48901	220.578	-0.06593	220.578	0.50146	225.994	-0.05245	225.994	0.51135	178.265	-0.04007	178.265	0.51233	255.011	-0.06156	255.011	0.9724	215.449	-0.10124	215.449	1.01	198.726	-0.118	198.726	1.09	164.515	-0.0907	164.515	1.01	218.894	-0.0844	218.894	0.979	180.077	-0.0977	180.077
0.51154	196.121	-0.06957	196.121	0.52556	160.414	-0.06338	160.414	0.49017	220.912	-0.0663	220.912	0.50383	227.292	-0.05245	227.292	0.51424	179.976	-0.04007	179.976	0.51273	255.011	-0.06193	255.011	0.9724	215.449	-0.10124	215.449	1.01	199.206	-0.118	199.206	1.09	164.201	-0.0914	164.201	1.02	219.561	-0.0851	219.561	0.984	181.158	-0.0977	181.158
0.51194	197.041	-0.0703	197.041	0.52596	161.03	-0.06338	161.03	0.49075	221.079	-0.06666	221.079	0.50383	227.292	-0.05245	227.292	0.51444	179.976	-0.04007	179.976	0.51273	253.769	-0.06156	253.769	0.97125	214.962	-0.10124	214.962	1.02	200.006	-0.119	200.006	1.09	164.201	-0.0914	164.201	1.02	219.561	-0.0844	219.561	0.984	181.158	-0.0977	181.158
0.51431	198.269	-0.07067	198.269	0.52754	161.492	-0.06338	161.492	0.49114	221.413	-0.06702	221.413	0.50324	226.805	-0.05245	226.805	0.51444	179.354	-0.04007	179.354	0.51273	253.769	-0.06193	253.769	0.97125	214.962	-0.10194	214.962	1.02	200.006	-0.119	200.006	1.09	164.828	-0.0914	164.828	1.02	219.561	-0.0844	219.561	0.984	181.003	-0.0963	181.003
0.51589	198.269	-0.07067	198.269	0.52833	161.799	-0.06411	161.799	0.49211	222.081	-0.06666	222.081	0.50324	226.805	-0.05282	226.805	0.51444	179.354	-0.04007	179.354	0.51273	254.856	-0.06229	254.856	0.97354	215.935	-0.10264	215.935	1.02	200.006	-0.118	200.006	1.09	165.925	-0.0921	165.925	1.02	219.728	-0.0844	219.728	0.984	181.003	-0.0977	181.003
0.51589	197.655	-0.07067	197.655	0.52912	162.107	-0.06484	162.107	0.49269	222.248	-0.06666	222.248	0.50443	227.779	-0.05318	227.779	0.51463	179.82	-0.04043	179.82	0.51332	255.477	-0.06265	255.477	0.97583	216.422	-0.10264	216.422	1.02	200.326	-0.118	200.326	1.09	165.925	-0.0921	165.925	1.02	220.395	-0.0844	220.395	0.987	181.621	-0.0977	181.621
0.51549	197.655	-0.07103	197.655	0.52971	162.107	-0.06484	162.107	0.49327	222.582	-0.06666	222.582	0.50561	228.265	-0.05318	228.265	0.51695	181.376	-0.0408	181.376	0.5149	256.564	-0.06265	256.564	0.97583	216.422	-0.10264	216.422	1.02	201.606	-0.12	201.606	1.09	165.611	-0.0921	165.611	1.02	221.229	-0.0851	221.229	0.988	182.084	-0.0977	182.084
0.51549	197.809	-0.07103	197.809	0.5305	162.261	-0.06484	162.261	0.49347	222.749	-0.06666	222.749	0.50561	228.265	-0.05318	228.265	0.51772	181.376	-0.0408	181.376	0.51549	256.875	-0.06265	256.875	0.97812	217.071	-0.10194	217.071	1.02	201.606	-0.121	201.606	1.09	165.611	-0.0921	165.611	1.02	221.229	-0.0858	221.229	0.989	182.239	-0.0977	182.239
0.51569	198.269	-0.0714	198.269	0.53109	162.723	-0.06484	162.723	0.49444	223.25	-0.06702	223.25	0.5068	228.914	-0.05282	228.914	0.51772	181.065	-0.0408	181.065	0.51609	256.875	-0.06265	256.875	0.97888	217.233	-0.10335	217.233	1.02	201.606	-0.121	201.606	1.09	166.081	-0.0921	166.081	1.02	221.229	-0.0858	221.229	0.99	182.393	-0.0984	182.393
0.51708	199.343	-0.0714	199.343	0.53188	163.031	-0.06484	163.031	0.49502	223.583	-0.06702	223.583	0.50719	229.077	-0.05355	229.077	0.51792	181.065	-0.0408	181.065	0.51668	257.186	-0.06302	257.186	0.98041	217.72	-0.10264	217.72	1.02	201.606	-0.121	201.606	1.1	166.708	-0.0928	166.708	1.02	221.229	-0.0858	221.229	0.991	182.393	-0.0998	182.393
0.52024	199.957	-0.0714	199.957	0.53208	163.031	-0.06484	163.031	0.4956	224.084	-0.06702	224.084	0.50798	229.563	-0.05318	229.563	0.51792	181.376	-0.04116	181.376	0.51806	257.962	-0.06302	257.962	0.98193	217.882	-0.10405	217.882	1.02	202.246	-0.121	202.246	1.1	166.708	-0.0928	166.708	1.02	221.897	-0.0858	221.897	0.994	183.629	-0.0991	183.629
0.52024	199.957	-0.07212	199.957	0.53287	163.031	-0.0652	163.031	0.49618	224.585	-0.06702	224.585	0.50877	229.725	-0.05391	229.725	0.51888	182.309	-0.04116	182.309	0.51806	257.962	-0.06302	257.962	0.98308	218.045	-0.10335	218.045	1.03	202.886	-0.121	202.886	1.1	166.708	-0.0928	166.708	1.02695	222.731	-0.0865	222.731	0.995	183.629	-0.0991	183.629
0.51984	199.497	-0.0714	199.497	0.53347	163.647	-0.06557	163.647	0.49715	225.086	-0.06775	225.086	0.50937	229.888	-0.05355	229.888	0.52043	182.62	-0.0408	182.62	0.51885	258.273	-0.06302	258.273	0.98384	218.045	-0.10335	218.045	1.03	202.886	-0.121	202.886	1.1	166.708	-0.0928	166.708	1.03	222.898	-0.0858	222.898	0.995	183.32	-0.0991	183.32
0.51984	199.497	-0.07176	199.497	0.53465	163.647	-0.06557	163.647	0.49793	225.086	-0.06775	225.086	0.50976	229.888	-0.05355	229.888	0.52043	182.62	-0.0408	182.62	0.51945	258.894	-0.06338	258.894	0.98498	218.856	-0.10335	218.856	1.03	202.886	-0.122	202.886	1.1	167.492	-0.0942	167.492	1.03	223.065	-0.0865	223.065	0.995	183.32	-0.0991	183.32
0.52004	200.111	-0.07176	200.111	0.53465	163.647	-0.06557	163.647	0.49793	225.253	-0.06775	225.253	0.51035	230.699	-0.05355	230.699	0.52043	182.62	-0.0408	182.62	0.52103	258.894	-0.06411	258.894	0.98651	219.018	-0.10405	219.018	1.03	203.046	-0.122	203.046	1.1	168.118	-0.0942	168.118	1.03	223.065	-0.0872	223.065	0.999	184.555	-0.0998	184.555
0.52044	200.417	-0.07176	200.417	0.53445	163.647	-0.06557	163.647	0.49812	225.253	-0.06775	225.253	0.51115	230.861	-0.05391	230.861	0.52082	182.62	-0.04153	182.62	0.52123	258.894	-0.06411	258.894	0.98804	219.342	-0.10545	219.342	1.02882	203.366	-0.123	203.366	1.1	168.118	-0.0942	168.118	1.03	223.899	-0.0879	223.899	1	184.555	-0.101	184.555
0.52281	201.645	-0.07285	201.645	0.53445	163.955	-0.06593	163.955	0.49948	226.255	-0.06812	226.255	0.51194	231.186	-0.05464	231.186	0.52313	184.176	-0.04153	184.176	0.52103	258.739	-0.06338	258.739	0.98804	219.342	-0.10405	219.342	1.03	204.486	-0.123	204.486	1.1	168.118	-0.0935	168.118	1.03	224.399	-0.0879	224.399	1	184.555	-0.101	184.555
0.5234	201.645	-0.07285	201.645	0.53603	164.725	-0.06593	164.725	0.50006	226.589	-0.06812	226.589	0.51194	231.186	-0.05391	231.186	0.52352	184.176	-0.04153	184.176	0.52123	258.739	-0.06338	258.739	0.99033	219.667	-0.10545	219.667	1.03	204.486	-0.123	204.486	1.1	168.118	-0.0935	168.118	1.03	224.399	-0.0893	224.399	1	184.555	-0.101	184.555
0.5238	201.185	-0.07285	201.185	0.53821	165.34	-0.06593	165.34	0.50045	226.589	-0.06812	226.589	0.51312	231.51	-0.05464	231.51	0.52352	183.865	-0.04153	183.865	0.52182	260.136	-0.06411	260.136	0.99109	219.667	-0.10545	219.667	1.03	204.486	-0.123	204.486	1.1	168.588	-0.0942	168.588	1.03	224.566	-0.0893	224.566	1	185.482	-0.101	185.482
0.5236	201.185	-0.07285	201.185	0.5384	165.34	-0.0663	165.34	0.50064	226.756	-0.06848	226.756	0.51352	231.51	-0.05464	231.51	0.52371	183.865	-0.04189	183.865	0.5236	261.379	-0.06411	261.379	0.99452	220.803	-0.10686	220.803	1.04	205.926	-0.123	205.926	1.11	169.372	-0.0949	169.372	1.04	224.733	-0.0893	224.733	1	185.636	-0.101	185.636
0.5238	201.645	-0.07285	201.645	0.5388	165.34	-0.06666	165.34	0.50181	227.591	-0.06848	227.591	0.5153	232.646	-0.05537	232.646	0.52429	184.487	-0.04189	184.487	0.52419	261.845	-0.06411	261.845	0.99452	220.965	-0.10686	220.965	1.04	205.926	-0.124	205.926	1.11	169.528	-0.0956	169.528	1.04	225.067	-0.0893	225.067	1	185.636	-0.101	185.636
0.52459	202.259	-0.07285	202.259	0.5388	165.494	-0.06666	165.494	0.50278	227.758	-0.06848	227.758	0.5153	232.808	-0.05537	232.808	0.52584	185.265	-0.04189	185.265	0.52459	261.845	-0.06448	261.845	0.99452	220.965	-0.10756	220.965	1.04	205.446	-0.124	205.446	1.11	169.372	-0.0963	169.372	1.04	225.734	-0.0893	225.734	1	185.945	-0.103	185.945
0.52893	203.794	-0.07358	203.794	0.53979	165.802	-0.06702	165.802	0.50316	227.925	-0.06848	227.925	0.5153	232.808	-0.05573	232.808	0.52642	185.265	-0.04153	185.265	0.52518	262.155	-0.06484	262.155	0.99528	221.127	-0.10686	221.127	1.04	205.446	-0.124	205.446	1.11	169.528	-0.0963	169.528	1.04	225.901	-0.0907	225.901	1.01	186.254	-0.103	186.254
0.52893	203.794	-0.07395	203.794	0.54117	165.956	-0.06739	165.956	0.50316	228.426	-0.06885	228.426	0.51569	232.97	-0.05537	232.97	0.52642	185.265	-0.04225	185.265	0.52577	262.777	-0.06484	262.777	0.99681	221.776	-0.10686	221.776	1.04	206.086	-0.124	206.086	1.11	169.842	-0.0956	169.842	1.04	226.235	-0.0893	226.235	1.01	186.563	-0.103	186.563
0.52716	202.259	-0.07395	202.259	0.54137	166.11	-0.06775	166.11	0.50452	228.927	-0.06885	228.927	0.51648	233.619	-0.05537	233.619	0.52642	185.42	-0.04225	185.42	0.52656	263.087	-0.06484	263.087	0.99872	222.1	-0.10686	222.1	1.04026	206.406	-0.124	206.406	1.12	170.782	-0.0956	170.782	1.04	226.235	-0.0893	226.235	1.01	186.717	-0.103	186.717
0.52716	202.259	-0.07358	202.259	0.54137	166.11	-0.06775	166.11	0.50549	229.595	-0.06885	229.595	0.51747	233.944	-0.05537	233.944	0.52816	186.976	-0.04225	186.976	0.52696	263.553	-0.06484	263.553	0.99948	222.425	-0.10756	222.425	1.04	207.046	-0.124	207.046	1.12	170.782	-0.0956	170.782	1.04	227.236	-0.0893	227.236	1.01	186.717	-0.103	186.717
0.52755	202.873	-0.07358	202.873	0.54137	166.11	-0.06702	166.11	0.50568	229.762	-0.06885	229.762	0.51787	234.268	-0.05573	234.268	0.52932	186.976	-0.04225	186.976	0.52716	263.553	-0.0652	263.553	1.00177	223.074	-0.10756	223.074	1.04	207.206	-0.126	207.206	1.12	170.468	-0.0956	170.468	1.04	227.236	-0.0893	227.236	1.01	187.181	-0.103	187.181
0.52814	203.18	-0.07358	203.18	0.54196	166.726	-0.06702	166.726	0.50607	229.762	-0.06921	229.762	0.51905	234.917	-0.05573	234.917	0.52932	186.509	-0.04225	186.509	0.52834	264.174	-0.0652	264.174	1.00215	223.236	-0.10756	223.236	1.04	207.366	-0.126	207.366	1.12	170.468	-0.0949	170.468	1.04	227.236	-0.09	227.236	1.02	187.953	-0.103	187.953
0.52913	203.947	-0.07395	203.947	0.54354	167.342	-0.06812	167.342	0.50723	230.597	-0.06885	230.597	0.51925	235.079	-0.05573	235.079	0.52932	186.509	-0.04225	186.509	0.52953	264.796	-0.0652	264.796	1.00406	223.398	-0.10827	223.398	1.05	207.686	-0.126	207.686	1.11786	171.409	-0.0956	171.409	1.04755	228.07	-0.09	228.07	1.02	187.953	-0.103	187.953
0.52973	204.254	-0.07431	204.254	0.54473	167.649	-0.06812	167.649	0.50782	230.763	-0.06885	230.763	0.52024	235.242	-0.0561	235.242	0.52971	186.82	-0.04262	186.82	0.53012	264.796	-0.06557	264.796	1.00482	223.561	-0.10897	223.561	1.05	208.486	-0.127	208.486	1.12	171.722	-0.0956	171.722	1.05	228.237	-0.09	228.237	1.02	187.953	-0.103	187.953
0.53111	205.175	-0.07467	205.175	0.54512	167.649	-0.06775	167.649	0.50782	230.93	-0.06885	230.93	0.52063	235.404	-0.05646	235.404	0.53048	187.754	-0.04262	187.754	0.53012	264.33	-0.06593	264.33	1.00635	224.209	-0.10897	224.209	1.05	208.486	-0.127	208.486	1.12	172.192	-0.0956	172.192	1.05	228.237	-0.09	228.237	1.02	188.262	-0.103	188.262
0.5321	205.482	-0.07467	205.482	0.54552	167.957	-0.06775	167.957	0.50859	231.598	-0.06921	231.598	0.52142	236.053	-0.05646	236.053	0.53241	188.065	-0.04298	188.065	0.53012	264.33	-0.06593	264.33	1.00711	224.372	-0.10756	224.372	1.05	208.486	-0.126	208.486	1.12243	172.192	-0.0956	172.192	1.05	228.237	-0.09	228.237	1.02	188.571	-0.103	188.571
0.53249	205.635	-0.07467	205.635	0.54571	168.111	-0.06848	168.111	0.50956	231.932	-0.06921	231.932	0.52182	236.215	-0.05573	236.215	0.53241	188.065	-0.04298	188.065	0.5315	266.038	-0.0663	266.038	1.00864	224.696	-0.10686	224.696	1.05	208.646	-0.126	208.646	1.12	172.192	-0.0956	172.192	1.05	228.57	-0.09	228.57	1.02093	189.189	-0.103	189.189
0.53269	205.635	-0.07467	205.635	0.5469	168.573	-0.06885	168.573	0.51014	232.099	-0.06921	232.099	0.52261	236.539	-0.05537	236.539	0.53241	188.065	-0.04298	188.065	0.53309	266.97	-0.06593	266.97	1.00978	225.021	-0.10756	225.021	1.05	209.926	-0.127	209.926	1.12	172.192	-0.097	172.192	1.05289	229.404	-0.09	229.404	1.02131	189.189	-0.103	189.189
0.53309	205.789	-0.07467	205.789	0.54809	168.573	-0.06885	168.573	0.51034	232.433	-0.06921	232.433	0.5232	236.864	-0.05573	236.864	0.5326	188.22	-0.04298	188.22	0.53309	266.97	-0.06702	266.97	1.01131	225.345	-0.10827	225.345	1.05	209.926	-0.127	209.926	1.13	173.132	-0.097	173.132	1.05	229.738	-0.0907	229.738	1.02131	189.189	-0.104	189.189
0.53388	206.249	-0.07504	206.249	0.54809	168.573	-0.06848	168.573	0.51092	232.6	-0.06994	232.6	0.52399	237.188	-0.0561	237.188	0.53434	189.465	-0.04335	189.465	0.53309	266.349	-0.06666	266.349	1.01207	225.345	-0.10897	225.345	1.05	209.926	-0.127	209.926	1.13	173.132	-0.097	173.132	1.06	229.905	-0.0907	229.905	1.02	189.806	-0.104	189.806
0.53566	206.249	-0.07504	206.249	0.54809	168.573	-0.06848	168.573	0.51189	233.101	-0.06994	233.101	0.52439	237.188	-0.05646	237.188	0.5355	189.776	-0.04371	189.776	0.53309	266.349	-0.06666	266.349	1.01436	225.994	-0.10897	225.994	1.06	210.086	-0.127	210.086	1.13	173.132	-0.097	173.132	1.06	229.905	-0.0907	229.905	1.02	190.424	-0.104	190.424
0.53566	206.095	-0.07504	206.095	0.54868	168.881	-0.06848	168.881	0.51286	233.602	-0.06994	233.602	0.52557	237.837	-0.05646	237.837	0.5355	189.776	-0.04371	189.776	0.53368	267.746	-0.06666	267.746	1.01436	226.156	-0.10897	226.156	1.06	210.726	-0.127	210.726	1.13	173.132	-0.097	173.132	1.06	230.406	-0.0907	230.406	1.03	190.424	-0.104	190.424
0.53566	206.095	-0.07504	206.095	0.54947	169.343	-0.06921	169.343	0.51305	233.936	-0.06994	233.936	0.52557	238	-0.05646	238	0.5355	189.776	-0.04335	189.776	0.53704	268.678	-0.06702	268.678	1.01627	226.156	-0.10897	226.156	1.06	211.206	-0.127	211.206	1.13	173.445	-0.0984	173.445	1.06	231.24	-0.0921	231.24	1.03	190.424	-0.105	190.424
0.53566	206.556	-0.07504	206.556	0.55184	169.959	-0.06957	169.959	0.51363	234.27	-0.06994	234.27	0.52656	238	-0.05646	238	0.5357	190.087	-0.04298	190.087	0.53704	268.678	-0.06702	268.678	1.01703	226.481	-0.10967	226.481	1.06	211.366	-0.128	211.366	1.13	174.699	-0.0984	174.699	1.06052	231.407	-0.0914	231.407	1.03	190.733	-0.105	190.733
0.53664	206.863	-0.07613	206.863	0.55184	169.959	-0.06957	169.959	0.51402	234.27	-0.06994	234.27	0.52696	238.324	-0.05683	238.324	0.53647	190.398	-0.04335	190.398	0.53645	268.212	-0.06702	268.212	1.02237	227.779	-0.11038	227.779	1.06	211.366	-0.128	211.366	1.13	174.855	-0.0984	174.855	1.06052	231.407	-0.0921	231.407	1.03	191.351	-0.106	191.351
0.5402	208.397	-0.0765	208.397	0.55164	169.497	-0.06957	169.497	0.51518	235.105	-0.06994	235.105	0.52973	239.622	-0.05719	239.622	0.53821	191.487	-0.04371	191.487	0.53645	268.212	-0.06739	268.212	1.02237	227.779	-0.11038	227.779	1.06	212.006	-0.128	212.006	1.13	174.855	-0.0977	174.855	1.06	231.74	-0.0928	231.74	1.03	191.66	-0.106	191.66
0.5402	208.397	-0.0765	208.397	0.55164	169.497	-0.06957	169.497	0.51557	235.439	-0.06994	235.439	0.52973	239.622	-0.05719	239.622	0.53879	191.487	-0.04371	191.487	0.53704	269.3	-0.06775	269.3	1.02199	227.779	-0.10967	227.779	1.06	212.646	-0.129	212.646	1.13538	174.542	-0.0977	174.542	1.06	231.907	-0.0935	231.907	1.03	191.66	-0.106	191.66
0.53921	207.63	-0.0765	207.63	0.55243	170.267	-0.06994	170.267	0.51596	235.606	-0.0703	235.606	0.52953	239.622	-0.05683	239.622	0.53879	191.487	-0.04371	191.487	0.53822	270.387	-0.06775	270.387	1.02199	227.779	-0.10967	227.779	1.07	212.646	-0.129	212.646	1.14	174.542	-0.0977	174.542	1.06	232.408	-0.0928	232.408	1.03	191.66	-0.106	191.66
0.53921	207.63	-0.0765	207.63	0.55362	170.575	-0.0703	170.575	0.51732	236.608	-0.07067	236.608	0.52953	239.622	-0.05683	239.622	0.53937	191.798	-0.04444	191.798	0.53902	271.008	-0.06812	271.008	1.02275	228.428	-0.11038	228.428	1.07	212.646	-0.129	212.646	1.14	175.482	-0.0984	175.482	1.07	232.408	-0.0928	232.408	1.03	191.968	-0.106	191.968
0.53941	207.784	-0.07613	207.784	0.555	170.882	-0.0703	170.882	0.51771	236.608	-0.07067	236.608	0.52992	240.271	-0.05719	240.271	0.54033	192.576	-0.04444	192.576	0.53941	271.629	-0.06848	271.629	1.02466	228.752	-0.11038	228.752	1.07	212.966	-0.13	212.966	1.13995	175.796	-0.0991	175.796	1.07	232.741	-0.0928	232.741	1.04	192.895	-0.106	192.895
0.5402	208.397	-0.07686	208.397	0.5552	170.882	-0.0703	170.882	0.51771	236.608	-0.07067	236.608	0.53091	240.595	-0.05719	240.595	0.54149	192.731	-0.04408	192.731	0.5402	271.784	-0.06921	271.784	1.02504	229.077	-0.11038	229.077	1.07	213.926	-0.13	213.926	1.14	176.266	-0.0991	176.266	1.07	233.742	-0.0942	233.742	1.04	193.049	-0.107	193.049
0.54139	209.318	-0.07686	209.318	0.555	170.728	-0.06994	170.728	0.51809	236.775	-0.07067	236.775	0.53111	240.92	-0.05719	240.92	0.54149	192.731	-0.04408	192.731	0.54099	271.94	-0.06921	271.94	1.02733	229.401	-0.11108	229.401	1.07	213.926	-0.13	213.926	1.14	176.109	-0.0991	176.109	1.07	233.742	-0.0942	233.742	1.04	193.204	-0.107	193.204
0.54238	209.318	-0.07722	209.318	0.5552	170.728	-0.0703	170.728	0.51829	236.942	-0.07067	236.942	0.53229	241.244	-0.05755	241.244	0.54169	192.731	-0.04408	192.731	0.54178	272.406	-0.06921	272.406	1.02771	229.725	-0.11038	229.725	1.07	214.086	-0.13	214.086	1.14	176.266	-0.0991	176.266	1.07	233.742	-0.0942	233.742	1.04	193.513	-0.107	193.513
0.54317	210.085	-0.07759	210.085	0.55658	171.652	-0.0703	171.652	0.52003	237.777	-0.07067	237.777	0.53249	241.569	-0.05719	241.569	0.54207	193.042	-0.04408	193.042	0.54238	273.027	-0.06921	273.027	1.02924	229.725	-0.11108	229.725	1.07	214.406	-0.13	214.406	1.14	177.049	-0.101	177.049	1.07	234.41	-0.0935	234.41	1.04	193.667	-0.107	193.667
0.54356	210.085	-0.07759	210.085	0.55856	172.114	-0.07103	172.114	0.52023	238.111	-0.07067	238.111	0.53328	241.569	-0.05755	241.569	0.54246	193.509	-0.0448	193.509	0.54297	273.027	-0.06921	273.027	1.03038	230.05	-0.11249	230.05	1.07	215.046	-0.131	215.046	1.15	177.362	-0.101	177.362	1.07	234.91	-0.0935	234.91	1.04144	193.822	-0.108	193.822
0.54435	210.085	-0.07759	210.085	0.55876	172.114	-0.07103	172.114	0.52023	238.445	-0.07067	238.445	0.53388	241.893	-0.05828	241.893	0.54439	193.82	-0.0448	193.82	0.54336	273.182	-0.06921	273.182	1.03191	230.212	-0.11249	230.212	1.08	215.366	-0.131	215.366	1.15	177.362	-0.101	177.362	1.07	234.91	-0.0942	234.91	1.04296	194.131	-0.108	194.131
0.54435	210.239	-0.07759	210.239	0.55876	172.114	-0.07103	172.114	0.52236	239.446	-0.07103	239.446	0.53467	242.055	-0.05828	242.055	0.54459	193.82	-0.0448	193.82	0.54396	273.648	-0.06921	273.648	1.03267	230.374	-0.11249	230.374	1.08	215.366	-0.131	215.366	1.15	177.362	-0.101	177.362	1.08	235.244	-0.0942	235.244	1.04	194.439	-0.108	194.439
0.54514	210.239	-0.07759	210.239	0.55876	172.268	-0.07103	172.268	0.52236	239.613	-0.07103	239.613	0.53506	242.218	-0.05828	242.218	0.54459	193.82	-0.0448	193.82	0.54435	273.648	-0.06957	273.648	1.03534	230.861	-0.11319	230.861	1.08	215.526	-0.131	215.526	1.15	177.362	-0.101	177.362	1.08	235.578	-0.0942	235.578	1.04	194.594	-0.108	194.594
0.54751	210.699	-0.07795	210.699	0.55876	172.422	-0.0714	172.422	0.52255	239.78	-0.07103	239.78	0.53645	242.704	-0.05865	242.704	0.54517	194.754	-0.0448	194.754	0.54653	273.648	-0.06957	273.648	1.03534	231.348	-0.11319	231.348	1.08	216.166	-0.131	216.166	1.15	177.676	-0.101	177.676	1.08	236.078	-0.0942	236.078	1.05	195.057	-0.108	195.057
0.54751	210.699	-0.07795	210.699	0.56152	173.346	-0.0714	173.346	0.52313	239.947	-0.0714	239.947	0.53645	243.191	-0.05865	243.191	0.54652	195.687	-0.04553	195.687	0.54653	273.803	-0.06957	273.803	1.03534	231.348	-0.11249	231.348	1.08	216.646	-0.131	216.646	1.15	178.929	-0.101	178.929	1.08	236.245	-0.0942	236.245	1.05	195.057	-0.108	195.057
0.54712	210.392	-0.07795	210.392	0.56192	173.346	-0.07176	173.346	0.5243	240.448	-0.0714	240.448	0.53645	243.191	-0.05828	243.191	0.54768	195.687	-0.04553	195.687	0.54653	273.803	-0.06957	273.803	1.03687	231.835	-0.11249	231.835	1.08	216.646	-0.132	216.646	1.15	178.929	-0.101	178.929	1.08	236.245	-0.0942	236.245	1.05	195.057	-0.108	195.057
0.54712	210.392	-0.07795	210.392	0.56192	173.346	-0.07176	173.346	0.52507	241.116	-0.0714	241.116	0.53724	243.678	-0.05828	243.678	0.54768	195.687	-0.0448	195.687	0.54653	274.735	-0.06921	274.735	1.03877	232.159	-0.11389	232.159	1.08	216.646	-0.132	216.646	1.15	178.929	-0.102	178.929	1.08	237.246	-0.0949	237.246	1.05	195.366	-0.108	195.366
0.54771	211.16	-0.07832	211.16	0.56192	173.346	-0.07212	173.346	0.52566	241.116	-0.0714	241.116	0.53822	244.002	-0.05901	244.002	0.54768	195.687	-0.0448	195.687	0.54732	275.512	-0.06957	275.512	1.03954	232.483	-0.11389	232.483	1.08	217.126	-0.132	217.126	1.15	178.929	-0.102	178.929	1.08379	237.413	-0.0956	237.413	1.05	196.447	-0.109	196.447
0.5487	211.774	-0.07868	211.774	0.56192	173.5	-0.07212	173.5	0.52566	241.283	-0.0714	241.283	0.53862	244.327	-0.05901	244.327	0.54787	195.687	-0.04553	195.687	0.5489	276.443	-0.06994	276.443	1.04144	232.808	-0.11389	232.808	1.08	217.286	-0.134	217.286	1.16	179.243	-0.101	179.243	1.08	237.58	-0.0956	237.58	1.05	196.447	-0.109	196.447
0.54949	212.234	-0.07868	212.234	0.56587	174.885	-0.07212	174.885	0.52682	241.617	-0.0714	241.617	0.53961	244.651	-0.05901	244.651	0.55058	197.554	-0.04553	197.554	0.54929	276.754	-0.07067	276.754	1.04221	232.97	-0.11389	232.97	1.09	218.086	-0.134	218.086	1.16	180.026	-0.101	180.026	1.08	237.746	-0.0949	237.746	1.05	196.447	-0.109	196.447
0.55028	212.387	-0.07905	212.387	0.56587	174.885	-0.07212	174.885	0.52682	241.617	-0.0714	241.617	0.54	244.813	-0.05901	244.813	0.55058	197.554	-0.04553	197.554	0.54969	276.909	-0.07067	276.909	1.04411	233.457	-0.11389	233.457	1.09	218.246	-0.134	218.246	1.16	180.183	-0.101	180.183	1.09	238.247	-0.0949	238.247	1.05	196.602	-0.109	196.602
0.55107	213.001	-0.07941	213.001	0.56528	174.115	-0.07212	174.115	0.52779	241.951	-0.07176	241.951	0.54099	245.3	-0.05901	245.3	0.55058	197.087	-0.0459	197.087	0.55048	277.375	-0.07067	277.375	1.04526	234.106	-0.11389	234.106	1.09	218.246	-0.133	218.246	1.16	180.183	-0.101	180.183	1.09	238.581	-0.0949	238.581	1.06	197.374	-0.109	197.374
0.55186	213.001	-0.07941	213.001	0.56528	174.115	-0.07212	174.115	0.52856	242.452	-0.07176	242.452	0.54158	245.949	-0.05901	245.949	0.55058	197.087	-0.0459	197.087	0.55147	277.686	-0.07103	277.686	1.0464	234.106	-0.11389	234.106	1.09	219.206	-0.133	219.206	1.16	180.183	-0.103	180.183	1.09	238.581	-0.0977	238.581	1.06	197.374	-0.109	197.374
0.55285	213.768	-0.07941	213.768	0.56567	174.731	-0.07249	174.731	0.52934	242.953	-0.07285	242.953	0.54218	245.949	-0.05901	245.949	0.55135	197.865	-0.0459	197.865	0.55167	278.152	-0.0714	278.152	1.04831	234.268	-0.11459	234.268	1.09	219.366	-0.134	219.366	1.16	180.653	-0.101	180.653	1.09	238.748	-0.0963	238.748	1.06	197.374	-0.11	197.374
0.55305	213.768	-0.07941	213.768	0.56646	175.039	-0.07285	175.039	0.52973	243.12	-0.07285	243.12	0.54317	246.111	-0.05938	246.111	0.55232	198.487	-0.0459	198.487	0.55206	278.307	-0.07176	278.307	1.04907	234.593	-0.1153	234.593	1.09	219.526	-0.134	219.526	1.16	181.123	-0.102	181.123	1.09	239.248	-0.0977	239.248	1.06	197.374	-0.11	197.374
0.55384	213.768	-0.07941	213.768	0.56765	175.809	-0.07285	175.809	0.53011	243.12	-0.07249	243.12	0.54356	246.436	-0.05974	246.436	0.55367	198.487	-0.0459	198.487	0.55285	278.462	-0.07176	278.462	1.04984	234.755	-0.1153	234.755	1.09	219.526	-0.135	219.526	1.16	181.123	-0.102	181.123	1.09	239.915	-0.0977	239.915	1.06	197.837	-0.111	197.837
0.55404	214.075	-0.08014	214.075	0.56863	175.809	-0.07285	175.809	0.53089	243.788	-0.07212	243.788	0.54396	246.598	-0.05974	246.598	0.55386	198.487	-0.0459	198.487	0.55463	279.86	-0.07176	279.86	1.05136	235.079	-0.116	235.079	1.09	220.006	-0.135	220.006	1.16	181.123	-0.102	181.123	1.09	240.249	-0.0977	240.249	1.06271	198.764	-0.111	198.764
0.55562	214.689	-0.08014	214.689	0.56883	175.963	-0.07358	175.963	0.53186	244.289	-0.07212	244.289	0.54475	246.922	-0.0601	246.922	0.55386	198.798	-0.0459	198.798	0.55483	279.86	-0.07212	279.86	1.05632	236.215	-0.116	236.215	1.1	220.646	-0.135	220.646	1.17	181.436	-0.102	181.436	1.1	240.249	-0.0977	240.249	1.06	198.764	-0.111	198.764
0.55641	214.843	-0.08014	214.843	0.56903	175.963	-0.07358	175.963	0.53264	244.456	-0.07212	244.456	0.54732	248.058	-0.0601	248.058	0.55405	198.798	-0.0459	198.798	0.55503	278.928	-0.0714	278.928	1.05632	236.215	-0.116	236.215	1.1	220.646	-0.136	220.646	1.17	181.593	-0.102	181.593	1.1	240.583	-0.0977	240.583	1.06	198.764	-0.112	198.764
0.55641	214.996	-0.0805	214.996	0.57002	176.578	-0.07358	176.578	0.53283	244.79	-0.07249	244.79	0.54732	248.058	-0.0601	248.058	0.55676	200.042	-0.04663	200.042	0.55503	278.928	-0.07212	278.928	1.0548	236.215	-0.116	236.215	1.1	220.646	-0.136	220.646	1.17	182.376	-0.103	182.376	1.1	240.916	-0.0977	240.916	1.06	199.073	-0.112	199.073
0.55661	215.303	-0.0805	215.303	0.5716	176.578	-0.07395	176.578	0.5338	245.291	-0.07249	245.291	0.54653	248.058	-0.0601	248.058	0.55676	200.042	-0.04663	200.042	0.55503	279.86	-0.07212	279.86	1.0548	236.539	-0.1167	236.539	1.1	220.966	-0.136	220.966	1.17	182.376	-0.102	182.376	1.1	241.584	-0.0977	241.584	1.07	199.845	-0.112	199.845
0.5574	215.303	-0.0805	215.303	0.5716	176.732	-0.07395	176.732	0.53438	245.625	-0.07322	245.625	0.54653	248.382	-0.06047	248.382	0.55676	199.887	-0.04663	199.887	0.55641	280.326	-0.07212	280.326	1.05785	236.539	-0.1167	236.539	1.1	221.766	-0.136	221.766	1.17	182.376	-0.103	182.376	1.1	241.584	-0.0984	241.584	1.07	199.999	-0.112	199.999
0.55898	215.763	-0.08087	215.763	0.5716	176.732	-0.07395	176.732	0.53496	245.958	-0.07322	245.958	0.54811	248.382	-0.06047	248.382	0.55695	199.887	-0.04663	199.887	0.55819	280.637	-0.07249	280.637	1.05823	237.351	-0.1167	237.351	1.1	222.406	-0.137	222.406	1.17	182.533	-0.103	182.533	1.1	241.751	-0.0977	241.751	1.07	199.999	-0.112	199.999
0.55918	215.763	-0.08087	215.763	0.5716	176.886	-0.07395	176.886	0.53516	246.125	-0.07358	246.125	0.54831	249.194	-0.06047	249.194	0.55715	200.665	-0.04663	200.665	0.55819	280.637	-0.07249	280.637	1.05976	237.351	-0.11741	237.351	1.1	222.406	-0.137	222.406	1.17	183.003	-0.103	183.003	1.1	242.418	-0.0977	242.418	1.07	199.999	-0.112	199.999
0.55937	215.457	-0.08123	215.457	0.57219	177.502	-0.07395	177.502	0.53632	246.793	-0.07358	246.793	0.5491	249.194	-0.06083	249.194	0.55985	201.909	-0.04735	201.909	0.55819	280.637	-0.07285	280.637	1.06052	238	-0.11741	238	1.1	222.406	-0.136	222.406	1.18	183.943	-0.103	183.943	1.1	242.585	-0.0977	242.585	1.07	200.771	-0.112	200.771
0.55937	215.457	-0.08123	215.457	0.57496	177.81	-0.07504	177.81	0.53671	246.96	-0.07358	246.96	0.54949	249.843	-0.06083	249.843	0.55985	201.909	-0.04735	201.909	0.55858	281.569	-0.07285	281.569	1.06281	238.324	-0.11741	238.324	1.1	222.886	-0.136	222.886	1.18	183.943	-0.103	183.943	1.1	242.919	-0.0984	242.919	1.07	200.926	-0.113	200.926
0.56016	216.07	-0.08123	216.07	0.57496	177.81	-0.0754	177.81	0.53729	247.294	-0.07322	247.294	0.55068	250.167	-0.06083	250.167	0.55985	201.442	-0.04735	201.442	0.55957	282.656	-0.07358	282.656	1.06319	238.486	-0.11811	238.486	1.11	223.526	-0.138	223.526	1.18	183.943	-0.103	183.943	1.11	242.919	-0.0991	242.919	1.07	201.08	-0.113	201.08
0.56056	216.377	-0.08123	216.377	0.57496	177.81	-0.07504	177.81	0.53748	247.461	-0.07358	247.461	0.55087	250.329	-0.0612	250.329	0.55985	201.442	-0.04735	201.442	0.56115	283.432	-0.07358	283.432	1.06433	238.648	-0.11811	238.648	1.11	223.526	-0.138	223.526	1.18	183.943	-0.103	183.943	1.10935	244.086	-0.0984	244.086	1.08	201.235	-0.113	201.235
0.56135	217.298	-0.08123	217.298	0.57496	177.964	-0.07504	177.964	0.53865	248.129	-0.07395	248.129	0.55147	250.492	-0.0612	250.492	0.56063	202.376	-0.04735	202.376	0.56135	283.743	-0.07358	283.743	1.06738	239.135	-0.11811	239.135	1.11	223.526	-0.138	223.526	1.18	184.1	-0.104	184.1	1.10935	244.086	-0.0984	244.086	1.08	201.544	-0.113	201.544
0.56214	217.605	-0.0816	217.605	0.57575	178.272	-0.07504	178.272	0.53903	248.463	-0.07395	248.463	0.55305	250.978	-0.0612	250.978	0.56294	202.998	-0.04772	202.998	0.56175	283.743	-0.07395	283.743	1.06738	239.135	-0.11811	239.135	1.11	223.686	-0.138	223.686	1.18	185.51	-0.105	185.51	1.10935	244.086	-0.0984	244.086	1.08	202.161	-0.113	202.161
0.56333	217.758	-0.08232	217.758	0.57634	178.888	-0.07504	178.888	0.53923	248.63	-0.07395	248.63	0.55305	250.978	-0.0612	250.978	0.56294	202.998	-0.04772	202.998	0.56234	284.053	-0.07395	284.053	1.06891	239.46	-0.11811	239.46	1.11	224.646	-0.138	224.646	1.18	185.51	-0.105	185.51	1.11	244.086	-0.0984	244.086	1.08	202.161	-0.114	202.161
0.56451	218.065	-0.08232	218.065	0.57832	179.35	-0.0754	179.35	0.54	248.797	-0.07431	248.797	0.55384	251.303	-0.0612	251.303	0.56294	202.843	-0.04735	202.843	0.56432	284.83	-0.07395	284.83	1.06967	240.109	-0.11811	240.109	1.11	224.966	-0.138	224.966	1.18	185.196	-0.105	185.196	1.11469	245.588	-0.0998	245.588	1.08	202.625	-0.114	202.625
0.56511	218.065	-0.08232	218.065	0.57851	179.504	-0.07613	179.504	0.54097	249.298	-0.07431	249.298	0.55424	251.952	-0.0612	251.952	0.56294	202.843	-0.04735	202.843	0.56432	284.83	-0.07431	284.83	1.07196	240.271	-0.11952	240.271	1.11	224.966	-0.139	224.966	1.18	185.196	-0.105	185.196	1.11469	245.588	-0.0998	245.588	1.08	202.625	-0.114	202.625
0.56511	218.526	-0.08232	218.526	0.57871	179.657	-0.07613	179.657	0.54136	249.632	-0.07431	249.632	0.55542	252.114	-0.06193	252.114	0.56294	203.465	-0.04772	203.465	0.56412	284.364	-0.07395	284.364	1.07463	241.082	-0.12022	241.082	1.11	224.966	-0.139	224.966	1.18	185.51	-0.105	185.51	1.12	245.087	-0.101	245.087	1.08	202.779	-0.114	202.779
0.56609	218.679	-0.08232	218.679	0.5793	179.657	-0.07613	179.657	0.54252	250.801	-0.07467	250.801	0.5568	252.925	-0.06229	252.925	0.56604	204.398	-0.04772	204.398	0.56412	284.364	-0.07467	284.364	1.07463	241.082	-0.12022	241.082	1.12	225.606	-0.139	225.606	1.19	186.763	-0.105	186.763	1.12	245.087	-0.0998	245.087	1.09	204.015	-0.114	204.015
0.56669	218.679	-0.08232	218.679	0.58029	179.965	-0.07613	179.965	0.54272	250.801	-0.07467	250.801	0.5568	252.925	-0.06229	252.925	0.56604	204.398	-0.04808	204.398	0.5655	285.762	-0.07467	285.762	1.07463	241.082	-0.12022	241.082	1.12	226.566	-0.14	226.566	1.19	186.763	-0.106	186.763	1.12	245.254	-0.101	245.254	1.09	204.015	-0.114	204.015
0.56768	219.446	-0.08232	219.446	0.58187	180.273	-0.07613	180.273	0.54311	250.968	-0.07467	250.968	0.5568	252.925	-0.06229	252.925	0.56623	204.087	-0.04735	204.087	0.56708	285.762	-0.0754	285.762	1.07501	241.082	-0.11952	241.082	1.12	226.566	-0.141	226.566	1.19	186.45	-0.105	186.45	1.12	245.588	-0.101	245.588	1.09	203.86	-0.114	203.86
0.56768	219.446	-0.08305	219.446	0.58187	180.273	-0.0765	180.273	0.54427	251.636	-0.07467	251.636	0.557	252.925	-0.06193	252.925	0.56623	204.087	-0.04772	204.087	0.56708	285.451	-0.0754	285.451	1.07654	241.731	-0.12022	241.731	1.12	226.406	-0.141	226.406	1.19	186.45	-0.105	186.45	1.12	246.923	-0.101	246.923	1.09	203.86	-0.115	203.86
0.56768	219.6	-0.08305	219.6	0.58187	180.273	-0.0765	180.273	0.54485	251.636	-0.07467	251.636	0.55779	253.574	-0.06229	253.574	0.56662	205.02	-0.04772	205.02	0.56708	285.451	-0.0754	285.451	1.07807	242.055	-0.11952	242.055	1.12	226.406	-0.141	226.406	1.19251	187.077	-0.105	187.077	1.12	246.923	-0.102	246.923	1.09	204.632	-0.115	204.632
0.56847	219.907	-0.08342	219.907	0.58207	180.273	-0.07686	180.273	0.54543	252.137	-0.07467	252.137	0.55858	253.899	-0.06193	253.899	0.56913	205.953	-0.04845	205.953	0.56708	285.917	-0.07504	285.917	1.07921	242.38	-0.12022	242.38	1.12	227.526	-0.141	227.526	1.19	187.86	-0.107	187.86	1.12	246.756	-0.102	246.756	1.09	204.941	-0.115	204.941
0.57183	220.367	-0.08378	220.367	0.58306	180.889	-0.07722	180.889	0.54582	252.638	-0.07504	252.638	0.55918	254.223	-0.06229	254.223	0.56913	205.953	-0.04845	205.953	0.56768	287.004	-0.0754	287.004	1.08112	242.542	-0.12022	242.542	1.12	227.846	-0.141	227.846	1.2	187.86	-0.107	187.86	1.12	246.756	-0.102	246.756	1.09	204.941	-0.115	204.941
0.57183	220.367	-0.08378	220.367	0.58503	181.351	-0.07722	181.351	0.5464	252.638	-0.07504	252.638	0.56016	254.385	-0.06229	254.385	0.56913	205.642	-0.04845	205.642	0.56945	287.781	-0.0754	287.781	1.08112	243.029	-0.12022	243.029	1.12	227.846	-0.141	227.846	1.2	187.703	-0.107	187.703	1.12	247.59	-0.102	247.59	1.09	205.405	-0.115	205.405
0.57064	219.907	-0.08378	219.907	0.58503	181.351	-0.07722	181.351	0.54679	252.972	-0.0754	252.972	0.56016	254.872	-0.06229	254.872	0.56913	205.642	-0.04845	205.642	0.56985	288.091	-0.07577	288.091	1.08341	243.353	-0.12092	243.353	1.12	227.846	-0.141	227.846	1.2	187.703	-0.107	187.703	1.13	248.257	-0.102	248.257	1.09	205.868	-0.117	205.868
0.57064	219.907	-0.08378	219.907	0.58503	181.197	-0.07722	181.197	0.54834	253.974	-0.0754	253.974	0.56135	255.196	-0.06265	255.196	0.5699	206.576	-0.04845	206.576	0.57044	288.402	-0.07577	288.402	1.08493	243.678	-0.12092	243.678	1.13	228.487	-0.141	228.487	1.2	188.173	-0.107	188.173	1.13	248.257	-0.103	248.257	1.09	205.868	-0.117	205.868
0.57084	220.214	-0.08378	220.214	0.58503	181.197	-0.07722	181.197	0.54834	253.974	-0.0754	253.974	0.56214	255.521	-0.06265	255.521	0.57183	207.198	-0.04881	207.198	0.57123	289.023	-0.07613	289.023	1.08531	243.678	-0.12092	243.678	1.12911	229.287	-0.141	229.287	1.2	189.427	-0.108	189.427	1.13	248.091	-0.103	248.091	1.1	206.022	-0.117	206.022
0.57262	220.981	-0.08378	220.981	0.58642	181.967	-0.07759	181.967	0.54912	254.141	-0.0754	254.141	0.56234	255.521	-0.06265	255.521	0.57241	207.198	-0.04881	207.198	0.57222	289.023	-0.0765	289.023	1.08684	244.164	-0.12092	244.164	1.13	229.287	-0.142	229.287	1.2	189.427	-0.108	189.427	1.13	248.091	-0.103	248.091	1.1	206.177	-0.117	206.177
0.57282	221.288	-0.08378	221.288	0.58681	182.429	-0.07759	182.429	0.54912	254.641	-0.0754	254.641	0.56313	256.008	-0.06265	256.008	0.57241	207.198	-0.04881	207.198	0.57321	289.8	-0.0765	289.8	1.08837	244.327	-0.12092	244.327	1.13	229.287	-0.143	229.287	1.2	189.113	-0.108	189.113	1.13	248.925	-0.103	248.925	1.1	206.795	-0.117	206.795
0.5742	221.748	-0.08451	221.748	0.588	182.737	-0.07795	182.737	0.55047	254.975	-0.0754	254.975	0.56392	256.17	-0.06265	256.17	0.57241	207.198	-0.04881	207.198	0.57321	289.8	-0.0765	289.8	1.08989	244.651	-0.12233	244.651	1.13	229.607	-0.143	229.607	1.2	189.113	-0.108	189.113	1.13	249.926	-0.103	249.926	1.1	206.949	-0.117	206.949
0.5744	221.748	-0.08451	221.748	0.58879	183.044	-0.07832	183.044	0.55086	255.309	-0.07577	255.309	0.56471	256.494	-0.06338	256.494	0.57241	207.665	-0.04881	207.665	0.574	290.421	-0.0765	290.421	1.09027	244.813	-0.12233	244.813	1.13	230.087	-0.143	230.087	1.2	189.74	-0.108	189.74	1.13	249.926	-0.103	249.926	1.10107	206.949	-0.117	206.949
0.57538	222.669	-0.08487	222.669	0.58879	183.044	-0.07832	183.044	0.55125	255.643	-0.07577	255.643	0.56491	256.657	-0.06338	256.657	0.5757	209.065	-0.04918	209.065	0.5742	290.421	-0.07759	290.421	1.09333	245.3	-0.12233	245.3	1.13483	230.727	-0.143	230.727	1.20546	190.21	-0.108	190.21	1.13	249.759	-0.104	249.759	1.10107	207.104	-0.118	207.104
0.57598	222.669	-0.08524	222.669	0.58938	183.044	-0.07832	183.044	0.55144	255.81	-0.07577	255.81	0.56649	257.143	-0.06338	257.143	0.5757	209.065	-0.04954	209.065	0.57558	290.732	-0.07795	290.732	1.09333	245.625	-0.12373	245.625	1.14	230.727	-0.143	230.727	1.21	190.524	-0.109	190.524	1.13	249.759	-0.103	249.759	1.10221	207.721	-0.118	207.721
0.57637	222.976	-0.08524	222.976	0.59136	184.122	-0.07868	184.122	0.55299	256.645	-0.07577	256.645	0.56649	257.468	-0.06411	257.468	0.57551	208.598	-0.04918	208.598	0.57578	291.197	-0.07795	291.197	1.09333	245.625	-0.12373	245.625	1.14	230.727	-0.144	230.727	1.21	190.524	-0.109	190.524	1.13	250.093	-0.104	250.093	1.11	208.185	-0.118	208.185
0.57736	222.976	-0.08524	222.976	0.59215	184.122	-0.07868	184.122	0.55358	256.812	-0.07613	256.812	0.56649	257.468	-0.06411	257.468	0.57551	208.598	-0.04954	208.598	0.57617	291.197	-0.07795	291.197	1.09409	246.274	-0.12373	246.274	1.14	231.527	-0.144	231.527	1.21	190.524	-0.108	190.524	1.14	251.094	-0.102	251.094	1.11	208.185	-0.118	208.185
0.57874	223.897	-0.08524	223.897	0.59215	183.66	-0.07941	183.66	0.55377	256.979	-0.07613	256.979	0.56689	258.117	-0.06411	258.117	0.57551	209.376	-0.04954	209.376	0.57617	291.197	-0.07868	291.197	1.096	246.436	-0.12373	246.436	1.14	231.847	-0.146	231.847	1.21003	191.15	-0.108	191.15	1.14025	251.427	-0.103	251.427	1.11	208.185	-0.118	208.185
0.57874	223.897	-0.0856	223.897	0.59195	183.66	-0.07941	183.66	0.55416	256.979	-0.0765	256.979	0.56787	258.279	-0.06411	258.279	0.57667	209.842	-0.04954	209.842	0.57894	291.819	-0.07795	291.819	1.09676	246.76	-0.12373	246.76	1.14055	231.847	-0.146	231.847	1.21	191.777	-0.108	191.777	1.14	251.594	-0.103	251.594	1.11	208.339	-0.118	208.339
0.57874	223.436	-0.08524	223.436	0.59195	183.814	-0.07941	183.814	0.55513	257.814	-0.0765	257.814	0.56827	258.603	-0.06411	258.603	0.5786	210.465	-0.04954	210.465	0.57894	291.819	-0.07832	291.819	1.09905	246.922	-0.12373	246.922	1.14055	231.847	-0.145	231.847	1.21	191.777	-0.109	191.777	1.14	252.095	-0.103	252.095	1.11	209.266	-0.119	209.266
0.57894	223.436	-0.0856	223.436	0.59274	184.276	-0.07941	184.276	0.5559	258.148	-0.0765	258.148	0.56945	258.766	-0.06411	258.766	0.5786	210.62	-0.05027	210.62	0.57855	291.819	-0.07832	291.819	1.09943	247.085	-0.12373	247.085	1.14	232.167	-0.145	232.167	1.21	191.62	-0.109	191.62	1.14292	252.262	-0.104	252.262	1.11	209.42	-0.119	209.42
0.57954	223.897	-0.08597	223.897	0.5957	185.046	-0.07941	185.046	0.55629	258.315	-0.07613	258.315	0.56965	258.928	-0.06411	258.928	0.5786	210.62	-0.05027	210.62	0.57855	291.974	-0.07832	291.974	1.10134	247.734	-0.12373	247.734	1.1436	232.647	-0.146	232.647	1.21	191.62	-0.11	191.62	1.14	252.929	-0.104	252.929	1.11	209.42	-0.119	209.42
0.58072	224.664	-0.08597	224.664	0.5957	185.046	-0.07941	185.046	0.55765	258.816	-0.07613	258.816	0.57064	259.577	-0.06411	259.577	0.57956	211.242	-0.05027	211.242	0.57954	293.372	-0.07868	293.372	1.1021	248.058	-0.12373	248.058	1.15	233.287	-0.146	233.287	1.21	191.777	-0.11	191.777	1.15	252.929	-0.105	252.929	1.11	209.42	-0.119	209.42
0.58191	224.664	-0.08633	224.664	0.59511	184.738	-0.07977	184.738	0.55804	258.983	-0.07613	258.983	0.57104	259.901	-0.06411	259.901	0.58111	211.865	-0.05063	211.865	0.58013	293.527	-0.07941	293.527	1.10401	248.383	-0.12444	248.383	1.15	233.607	-0.146	233.607	1.22	192.56	-0.11	192.56	1.15	252.929	-0.105	252.929	1.11	209.883	-0.119	209.883
0.58191	224.05	-0.08597	224.05	0.59511	184.738	-0.07977	184.738	0.55804	258.983	-0.0765	258.983	0.57202	260.226	-0.06448	260.226	0.5815	211.865	-0.05063	211.865	0.58151	294.148	-0.07941	294.148	1.10439	248.707	-0.12373	248.707	1.14627	233.767	-0.146	233.767	1.22	193.03	-0.11	193.03	1.15	253.263	-0.106	253.263	1.12	210.656	-0.119	210.656
0.58191	224.05	-0.0867	224.05	0.5961	185.661	-0.08014	185.661	0.55862	259.484	-0.0765	259.484	0.57222	260.55	-0.06411	260.55	0.5815	211.865	-0.05027	211.865	0.58171	294.459	-0.07941	294.459	1.10668	249.032	-0.12444	249.032	1.15	233.927	-0.146	233.927	1.22	193.03	-0.11	193.03	1.15055	254.264	-0.106	254.264	1.12	211.119	-0.12	211.119
0.5827	224.664	-0.0867	224.664	0.59709	185.661	-0.08014	185.661	0.55997	260.486	-0.0765	260.486	0.57341	260.875	-0.06448	260.875	0.58169	211.865	-0.05027	211.865	0.5825	294.925	-0.07977	294.925	1.10782	249.194	-0.12514	249.194	1.15	234.887	-0.147	234.887	1.22	193.03	-0.11	193.03	1.15055	254.264	-0.106	254.264	1.12	211.119	-0.118	211.119
0.58349	225.278	-0.0867	225.278	0.59867	186.431	-0.08087	186.431	0.56036	260.486	-0.0765	260.486	0.574	261.037	-0.06484	261.037	0.58227	212.487	-0.05027	212.487	0.58309	295.08	-0.08014	295.08	1.10858	249.518	-0.12584	249.518	1.15	234.887	-0.147	234.887	1.22	193.03	-0.11	193.03	1.15055	254.264	-0.105	254.264	1.12	211.119	-0.12	211.119
0.58428	225.585	-0.0867	225.585	0.59886	186.431	-0.08087	186.431	0.56075	260.486	-0.0765	260.486	0.5744	261.361	-0.0652	261.361	0.58459	213.109	-0.05063	213.109	0.58388	295.701	-0.08014	295.701	1.11011	250.005	-0.12584	250.005	1.15	234.887	-0.148	234.887	1.22	193.657	-0.11	193.657	1.15055	254.264	-0.105	254.264	1.12	211.582	-0.121	211.582
0.58507	226.199	-0.0867	226.199	0.59886	186.431	-0.08123	186.431	0.56114	260.653	-0.0765	260.653	0.57519	261.848	-0.0652	261.848	0.58459	213.109	-0.05063	213.109	0.58487	296.012	-0.08014	296.012	1.11393	250.492	-0.12584	250.492	1.15	235.047	-0.148	235.047	1.23	194.754	-0.112	194.754	1.15	254.764	-0.107	254.764	1.12196	212.2	-0.121	212.2
0.58626	226.659	-0.08706	226.659	0.59906	186.585	-0.0816	186.585	0.56191	261.654	-0.07722	261.654	0.57716	262.335	-0.0652	262.335	0.5842	213.109	-0.05063	213.109	0.58507	296.167	-0.07977	296.167	1.11393	250.492	-0.12584	250.492	1.16	236.167	-0.148	236.167	1.23	194.754	-0.112	194.754	1.15589	255.265	-0.107	255.265	1.12	212.509	-0.121	212.509
0.58665	226.659	-0.08779	226.659	0.60084	187.355	-0.0816	187.355	0.56269	261.821	-0.07722	261.821	0.57716	262.335	-0.0652	262.335	0.5842	213.265	-0.05063	213.265	0.58566	296.323	-0.08014	296.323	1.11393	250.492	-0.12584	250.492	1.16	236.167	-0.148	236.167	1.23	194.597	-0.112	194.597	1.15589	255.265	-0.107	255.265	1.12	212.509	-0.12	212.509
0.58744	226.812	-0.08779	226.812	0.60163	187.355	-0.0816	187.355	0.56347	262.155	-0.07722	262.155	0.57716	262.335	-0.0652	262.335	0.58594	214.353	-0.051	214.353	0.58665	296.633	-0.08014	296.633	1.11431	251.141	-0.12655	251.141	1.16	236.327	-0.148	236.327	1.23	194.597	-0.111	194.597	1.15589	255.265	-0.107	255.265	1.12	212.663	-0.121	212.663
0.58803	227.119	-0.08779	227.119	0.60222	187.047	-0.08123	187.047	0.56424	262.656	-0.07722	262.656	0.57736	262.984	-0.06557	262.984	0.5871	214.353	-0.05136	214.353	0.58685	297.254	-0.08014	297.254	1.11621	251.303	-0.12655	251.303	1.16	236.487	-0.149	236.487	1.23	194.911	-0.112	194.911	1.16	255.932	-0.108	255.932	1.13	213.281	-0.122	213.281
0.58863	227.273	-0.08779	227.273	0.60203	187.047	-0.08123	187.047	0.56443	262.99	-0.07759	262.99	0.57835	263.146	-0.06557	263.146	0.58768	214.353	-0.05173	214.353	0.58784	297.41	-0.08087	297.41	1.11774	251.79	-0.12725	251.79	1.16	236.807	-0.149	236.807	1.23	195.067	-0.112	195.067	1.16	256.766	-0.108	256.766	1.13	213.59	-0.122	213.59
0.58962	227.58	-0.08815	227.58	0.60222	187.047	-0.0816	187.047	0.56443	262.99	-0.07722	262.99	0.57914	263.633	-0.06593	263.633	0.58768	214.353	-0.05173	214.353	0.58823	298.342	-0.08087	298.342	1.1185	252.114	-0.12795	252.114	1.16	237.607	-0.149	237.607	1.24	195.537	-0.112	195.537	1.16	256.766	-0.108	256.766	1.13	213.744	-0.122	213.744
0.59021	227.887	-0.08815	227.887	0.60341	188.125	-0.08196	188.125	0.56599	263.658	-0.07759	263.658	0.57954	263.957	-0.0663	263.957	0.58768	214.665	-0.05173	214.665	0.58922	298.342	-0.08123	298.342	1.12079	252.276	-0.12795	252.276	1.16	237.607	-0.15	237.607	1.24	195.537	-0.112	195.537	1.16	256.766	-0.108	256.766	1.13	213.744	-0.122	213.744
0.5908	227.887	-0.08888	227.887	0.60558	188.433	-0.08269	188.433	0.56657	264.326	-0.07795	264.326	0.58072	264.119	-0.0663	264.119	0.58865	215.598	-0.05173	215.598	0.58981	298.652	-0.08123	298.652	1.12117	252.763	-0.12866	252.763	1.16	237.607	-0.15	237.607	1.24	195.537	-0.112	195.537	1.16	256.766	-0.108	256.766	1.13	214.208	-0.122	214.208
0.5908	227.887	-0.08888	227.887	0.60558	188.433	-0.08269	188.433	0.56657	264.493	-0.07795	264.493	0.58092	264.606	-0.06666	264.606	0.59039	215.753	-0.05173	215.753	0.59001	298.808	-0.08123	298.808	1.12308	252.763	-0.12866	252.763	1.16	237.927	-0.15	237.927	1.24	196.007	-0.112	196.007	1.16	256.933	-0.108	256.933	1.13	214.517	-0.122	214.517
0.5912	228.194	-0.08888	228.194	0.60558	188.279	-0.08269	188.279	0.56696	264.66	-0.07795	264.66	0.58191	264.606	-0.06666	264.606	0.59039	215.909	-0.05173	215.909	0.5908	299.118	-0.0816	299.118	1.12384	252.925	-0.12866	252.925	1.17	238.887	-0.15	238.887	1.24	196.164	-0.112	196.164	1.17	258.435	-0.106	258.435	1.13	214.517	-0.123	214.517
0.59555	229.575	-0.08961	229.575	0.60558	188.279	-0.08269	188.279	0.56792	265.328	-0.07795	265.328	0.5823	264.768	-0.06666	264.768	0.59039	215.909	-0.05173	215.909	0.5914	299.895	-0.0816	299.895	1.12384	252.925	-0.12866	252.925	1.17	238.887	-0.151	238.887	1.24	196.791	-0.112	196.791	1.17	258.435	-0.11	258.435	1.13	214.671	-0.122	214.671
0.59555	229.575	-0.08961	229.575	0.60578	188.587	-0.08269	188.587	0.56928	265.662	-0.07832	265.662	0.5823	264.768	-0.06666	264.768	0.59116	216.842	-0.05173	216.842	0.59278	299.895	-0.0816	299.895	1.12461	253.574	-0.12866	253.574	1.17	239.047	-0.151	239.047	1.24	197.104	-0.113	197.104	1.17	258.435	-0.108	258.435	1.14	214.825	-0.124	214.825
0.59377	228.194	-0.08925	228.194	0.60815	189.818	-0.08269	189.818	0.56948	265.662	-0.07832	265.662	0.5827	265.417	-0.06666	265.417	0.59232	217.309	-0.05245	217.309	0.59278	299.739	-0.0816	299.739	1.1269	254.061	-0.12866	254.061	1.17	239.367	-0.151	239.367	1.24	197.417	-0.113	197.417	1.17	258.435	-0.108	258.435	1.14	215.443	-0.124	215.443
0.59377	228.194	-0.08925	228.194	0.60874	189.818	-0.08305	189.818	0.57006	266.163	-0.07868	266.163	0.58388	265.904	-0.06666	265.904	0.59329	217.309	-0.05245	217.309	0.59278	299.739	-0.08196	299.739	1.1269	254.385	-0.12866	254.385	1.17	240.327	-0.152	240.327	1.24	197.417	-0.113	197.417	1.17	258.935	-0.108	258.935	1.14	215.598	-0.124	215.598
0.59377	228.808	-0.08925	228.808	0.60914	189.51	-0.08305	189.51	0.57103	266.664	-0.07868	266.664	0.58388	266.228	-0.06666	266.228	0.59329	217.309	-0.05245	217.309	0.59298	300.205	-0.08232	300.205	1.12995	254.872	-0.12866	254.872	1.17	240.327	-0.152	240.327	1.24	197.888	-0.114	197.888	1.17	259.936	-0.109	259.936	1.14	215.752	-0.124	215.752
0.59456	228.961	-0.08925	228.961	0.60894	189.202	-0.08305	189.202	0.57141	266.831	-0.07868	266.831	0.58547	266.715	-0.06666	266.715	0.59348	217.309	-0.05245	217.309	0.59515	301.758	-0.08269	301.758	1.13147	255.359	-0.13006	255.359	1.17	240.167	-0.153	240.167	1.24	198.044	-0.114	198.044	1.17	259.936	-0.109	259.936	1.14	215.907	-0.124	215.907
0.59594	229.882	-0.08961	229.882	0.60914	189.51	-0.08378	189.51	0.5718	266.998	-0.07905	266.998	0.58626	267.202	-0.06739	267.202	0.59425	217.776	-0.05245	217.776	0.59594	301.758	-0.08305	301.758	1.13147	255.359	-0.13006	255.359	1.17	240.167	-0.152	240.167	1.25	198.671	-0.114	198.671	1.17	259.769	-0.108	259.769	1.14	216.524	-0.124	216.524
0.59693	230.342	-0.08997	230.342	0.60934	189.972	-0.08378	189.972	0.57238	267.666	-0.07905	267.666	0.58626	267.202	-0.06739	267.202	0.59618	218.709	-0.05318	218.709	0.59614	301.292	-0.08305	301.292	1.13262	255.521	-0.13006	255.521	1.17	240.967	-0.152	240.967	1.25	198.671	-0.114	198.671	1.17	259.769	-0.108	259.769	1.14	216.833	-0.124	216.833
0.59732	230.802	-0.08997	230.802	0.61171	190.896	-0.08378	190.896	0.57316	267.833	-0.07905	267.833	0.58685	267.364	-0.06739	267.364	0.59618	218.709	-0.05318	218.709	0.59614	301.292	-0.08305	301.292	1.13414	256.17	-0.13006	256.17	1.18	241.287	-0.152	241.287	1.25	198.671	-0.114	198.671	1.17	260.103	-0.109	260.103	1.14	216.833	-0.125	216.833
0.59732	230.802	-0.08997	230.802	0.6125	190.896	-0.08415	190.896	0.57394	268.334	-0.07905	268.334	0.58764	268.013	-0.06739	268.013	0.59618	218.709	-0.05282	218.709	0.59634	302.069	-0.08305	302.069	1.13529	256.17	-0.13006	256.17	1.18	241.607	-0.153	241.607	1.25	198.671	-0.114	198.671	1.18	261.438	-0.11	261.438	1.15	217.451	-0.125	217.451
0.59851	230.956	-0.09034	230.956	0.6125	191.05	-0.08451	191.05	0.57432	268.501	-0.07941	268.501	0.58823	268.013	-0.06739	268.013	0.59618	218.864	-0.05282	218.864	0.59713	302.69	-0.08342	302.69	1.13681	256.657	-0.13006	256.657	1.18	241.767	-0.153	241.767	1.25	199.611	-0.114	199.611	1.18	261.438	-0.11	261.438	1.15	217.605	-0.125	217.605
0.5995	231.263	-0.0907	231.263	0.61269	191.05	-0.08451	191.05	0.5751	269.002	-0.07941	269.002	0.58902	268.5	-0.06739	268.5	0.5985	219.642	-0.05282	219.642	0.5991	302.845	-0.08342	302.845	1.13758	256.981	-0.13006	256.981	1.18	241.927	-0.153	241.927	1.25	199.924	-0.114	199.924	1.18	261.438	-0.11	261.438	1.15	217.914	-0.125	217.914
0.60009	231.57	-0.09034	231.57	0.61309	191.05	-0.08451	191.05	0.57587	269.335	-0.07941	269.335	0.58942	268.824	-0.06739	268.824	0.59928	219.953	-0.05318	219.953	0.5991	302.845	-0.08342	302.845	1.1391	257.143	-0.13147	257.143	1.18	242.727	-0.155	242.727	1.25	200.238	-0.114	200.238	1.18	261.438	-0.11	261.438	1.15	217.914	-0.125	217.914
0.60009	231.723	-0.0907	231.723	0.61605	192.281	-0.08451	192.281	0.57626	269.669	-0.07977	269.669	0.59021	268.986	-0.06812	268.986	0.59928	220.264	-0.05355	220.264	0.5991	302.845	-0.08342	302.845	1.14101	257.468	-0.13006	257.468	1.18	242.727	-0.155	242.727	1.25	200.238	-0.115	200.238	1.18	261.938	-0.11	261.938	1.15	217.914	-0.125	217.914
0.60108	231.877	-0.0907	231.877	0.61605	192.281	-0.08451	192.281	0.57665	269.669	-0.07977	269.669	0.5912	269.311	-0.06739	269.311	0.59928	220.264	-0.05355	220.264	0.59989	303.933	-0.08378	303.933	1.14177	257.63	-0.13217	257.63	1.18364	242.727	-0.155	242.727	1.25	200.238	-0.115	200.238	1.19	262.939	-0.111	262.939	1.15	218.532	-0.125	218.532
0.60286	232.644	-0.09107	232.644	0.61586	191.512	-0.08524	191.512	0.57781	270.504	-0.08014	270.504	0.59159	269.473	-0.06848	269.473	0.60005	220.576	-0.05355	220.576	0.60029	304.088	-0.08415	304.088	1.14597	258.766	-0.13217	258.766	1.18	243.207	-0.155	243.207	1.26	200.551	-0.115	200.551	1.19	262.939	-0.11	262.939	1.15	219.459	-0.125	219.459
0.60286	232.644	-0.09179	232.644	0.61586	191.512	-0.08487	191.512	0.5782	270.671	-0.08014	270.671	0.59377	270.609	-0.06848	270.609	0.60082	221.198	-0.05355	221.198	0.60167	305.02	-0.08451	305.02	1.14597	258.766	-0.13217	258.766	1.18669	243.847	-0.155	243.847	1.26	201.335	-0.115	201.335	1.19	262.939	-0.111	262.939	1.15	219.459	-0.125	219.459
0.60306	232.49	-0.09179	232.49	0.61586	192.127	-0.08524	192.127	0.57898	270.671	-0.08014	270.671	0.59377	270.609	-0.06848	270.609	0.60179	221.353	-0.05391	221.353	0.60207	305.486	-0.08451	305.486	1.14521	258.279	-0.13217	258.279	1.19	244.007	-0.155	244.007	1.26	201.491	-0.115	201.491	1.18679	262.939	-0.112	262.939	1.15	219.304	-0.127	219.304
0.60306	232.49	-0.09179	232.49	0.61704	192.435	-0.08597	192.435	0.57898	271.005	-0.08014	271.005	0.59337	270.122	-0.06848	270.122	0.60179	221.509	-0.05391	221.509	0.60306	305.796	-0.08451	305.796	1.14521	258.279	-0.13217	258.279	1.19	244.007	-0.155	244.007	1.26	201.491	-0.115	201.491	1.19	264.274	-0.112	264.274	1.16	219.304	-0.127	219.304
0.60424	233.258	-0.09143	233.258	0.61941	193.205	-0.08597	193.205	0.58053	271.84	-0.08014	271.84	0.59337	270.122	-0.06848	270.122	0.60198	221.665	-0.05391	221.665	0.60365	305.952	-0.08524	305.952	1.14711	259.252	-0.13217	259.252	1.19	244.007	-0.155	244.007	1.26	201.491	-0.115	201.491	1.19	264.274	-0.112	264.274	1.16	220.54	-0.128	220.54
0.60484	233.411	-0.09143	233.411	0.61941	193.205	-0.08597	193.205	0.5813	271.84	-0.0805	271.84	0.59436	271.096	-0.06848	271.096	0.60391	222.753	-0.05391	222.753	0.60424	306.573	-0.08524	306.573	1.14864	259.577	-0.13217	259.577	1.19	244.647	-0.156	244.647	1.26	201.491	-0.115	201.491	1.19	264.274	-0.112	264.274	1.16	220.54	-0.128	220.54
0.60622	233.411	-0.09216	233.411	0.61941	193.051	-0.08597	193.051	0.58169	271.84	-0.0805	271.84	0.59515	271.42	-0.06848	271.42	0.6043	222.753	-0.05428	222.753	0.60484	306.728	-0.08524	306.728	1.15017	259.901	-0.13287	259.901	1.19241	245.127	-0.156	245.127	1.26	201.648	-0.116	201.648	1.19175	264.608	-0.112	264.608	1.16	220.54	-0.128	220.54
0.60622	232.797	-0.09216	232.797	0.61941	193.051	-0.08597	193.051	0.58169	271.673	-0.0805	271.673	0.59594	271.744	-0.06885	271.744	0.60469	222.753	-0.05428	222.753	0.60563	307.349	-0.0856	307.349	1.15093	260.064	-0.13287	260.064	1.19	245.447	-0.156	245.447	1.27	202.901	-0.116	202.901	1.2	265.442	-0.112	265.442	1.16	220.54	-0.128	220.54
0.60602	232.797	-0.09216	232.797	0.61981	193.513	-0.08597	193.513	0.58169	271.673	-0.0805	271.673	0.59634	271.907	-0.06885	271.907	0.60469	222.753	-0.05464	222.753	0.60582	307.349	-0.0856	307.349	1.15284	260.875	-0.13287	260.875	1.19	245.447	-0.156	245.447	1.27	202.901	-0.117	202.901	1.2	265.442	-0.112	265.442	1.16	221.312	-0.128	221.312
0.60602	233.258	-0.09216	233.258	0.62119	193.975	-0.08633	193.975	0.58169	272.174	-0.08087	272.174	0.59732	272.718	-0.06885	272.718	0.60469	223.065	-0.05464	223.065	0.60681	307.66	-0.0856	307.66	1.15398	261.037	-0.13358	261.037	1.2	245.927	-0.156	245.927	1.27	202.901	-0.117	202.901	1.2	265.609	-0.112	265.609	1.17	221.466	-0.128	221.466
0.6078	233.872	-0.09216	233.872	0.62277	193.975	-0.0867	193.975	0.5846	273.677	-0.08087	273.677	0.59792	272.88	-0.06921	272.88	0.6072	223.842	-0.05464	223.842	0.6078	308.126	-0.0856	308.126	1.15474	261.037	-0.13358	261.037	1.2	246.407	-0.157	246.407	1.27	202.901	-0.117	202.901	1.2	266.943	-0.113	266.943	1.17	221.466	-0.128	221.466
0.608	234.485	-0.09252	234.485	0.62277	193.975	-0.0867	193.975	0.58479	273.677	-0.0816	273.677	0.59831	272.88	-0.06921	272.88	0.6072	223.842	-0.05464	223.842	0.60839	308.126	-0.0856	308.126	1.15589	261.361	-0.13358	261.361	1.19813	246.727	-0.157	246.727	1.27	203.058	-0.117	203.058	1.2	266.943	-0.113	266.943	1.17	221.466	-0.128	221.466
0.60899	234.792	-0.09289	234.792	0.62277	193.975	-0.0867	193.975	0.58479	273.51	-0.0816	273.51	0.59891	273.205	-0.06921	273.205	0.6072	223.842	-0.055	223.842	0.60859	308.126	-0.08633	308.126	1.15703	261.524	-0.13358	261.524	1.2	247.047	-0.157	247.047	1.27516	204.625	-0.117	204.625	1.2	266.943	-0.113	266.943	1.17	222.084	-0.129	222.084
0.60958	234.946	-0.09325	234.946	0.62277	194.129	-0.0867	194.129	0.58479	273.51	-0.08123	273.51	0.5995	273.367	-0.06921	273.367	0.60797	224.309	-0.05464	224.309	0.60839	308.126	-0.0856	308.126	1.15818	261.848	-0.13428	261.848	1.2008	247.047	-0.157	247.047	1.27516	204.625	-0.117	204.625	1.2	267.611	-0.113	267.611	1.17	222.547	-0.129	222.547
0.61037	235.406	-0.09325	235.406	0.62415	194.59	-0.08706	194.59	0.58557	274.345	-0.08123	274.345	0.60009	273.691	-0.06957	273.691	0.60933	225.087	-0.055	225.087	0.60859	308.592	-0.08633	308.592	1.16047	262.173	-0.13428	262.173	1.2	247.367	-0.157	247.367	1.27	204.311	-0.117	204.311	1.2	268.111	-0.113	268.111	1.17	222.856	-0.129	222.856
0.61096	235.713	-0.09325	235.713	0.62514	195.052	-0.08742	195.052	0.5879	275.347	-0.08123	275.347	0.60128	274.016	-0.06957	274.016	0.60971	225.087	-0.05537	225.087	0.61116	310.455	-0.08706	310.455	1.16161	262.335	-0.13428	262.335	1.2	248.007	-0.159	248.007	1.27	204.311	-0.117	204.311	1.20472	268.612	-0.115	268.612	1.17	222.856	-0.129	222.856
0.61195	236.02	-0.09362	236.02	0.62633	195.514	-0.08742	195.514	0.5879	275.347	-0.0816	275.347	0.60187	274.178	-0.06957	274.178	0.6099	225.242	-0.05537	225.242	0.61195	310.455	-0.08706	310.455	1.16466	263.47	-0.13498	263.47	1.2	248.167	-0.159	248.167	1.27	204.625	-0.117	204.625	1.21	268.779	-0.113	268.779	1.17	223.165	-0.129	223.165
0.61274	236.48	-0.09398	236.48	0.62653	195.668	-0.08815	195.668	0.58809	275.18	-0.08232	275.18	0.60345	275.314	-0.06994	275.314	0.6101	225.398	-0.0561	225.398	0.61195	309.99	-0.08742	309.99	1.16466	263.47	-0.13498	263.47	1.2	248.167	-0.159	248.167	1.28	205.095	-0.117	205.095	1.21	268.779	-0.115	268.779	1.18	223.937	-0.129	223.937
0.61314	236.634	-0.09398	236.634	0.62653	195.668	-0.08815	195.668	0.58809	275.18	-0.08232	275.18	0.60345	275.314	-0.06994	275.314	0.61068	225.553	-0.05537	225.553	0.61195	309.99	-0.08742	309.99	1.16466	263.47	-0.13498	263.47	1.21	248.647	-0.159	248.647	1.28	205.878	-0.119	205.878	1.21	269.78	-0.115	269.78	1.18	223.937	-0.129	223.937
0.61353	236.634	-0.09398	236.634	0.62771	195.822	-0.08815	195.822	0.58925	276.683	-0.08232	276.683	0.60345	275.314	-0.06994	275.314	0.61242	226.176	-0.0561	226.176	0.61254	310.611	-0.08742	310.611	1.16543	263.795	-0.13569	263.795	1.21	249.287	-0.159	249.287	1.28	205.878	-0.119	205.878	1.21	269.78	-0.115	269.78	1.18	223.937	-0.129	223.937
0.61452	236.941	-0.09398	236.941	0.6287	196.438	-0.08852	196.438	0.591	277.016	-0.08232	277.016	0.60385	275.638	-0.0703	275.638	0.6128	226.176	-0.0561	226.176	0.61511	311.543	-0.08779	311.543	1.16657	263.957	-0.13639	263.957	1.21	249.447	-0.16	249.447	1.28	205.722	-0.119	205.722	1.21	269.947	-0.115	269.947	1.18	223.937	-0.13	223.937
0.6159	237.555	-0.09471	237.555	0.62988	196.438	-0.08852	196.438	0.591	277.016	-0.08305	277.016	0.60444	275.8	-0.07067	275.8	0.6128	226.176	-0.0561	226.176	0.61511	311.543	-0.08779	311.543	1.16848	264.768	-0.13569	264.768	1.21	249.607	-0.16	249.607	1.28	205.722	-0.118	205.722	1.21	270.28	-0.115	270.28	1.18045	225.173	-0.13	225.173
0.6159	237.555	-0.09471	237.555	0.63008	196.438	-0.08852	196.438	0.591	277.016	-0.08305	277.016	0.60543	276.611	-0.0703	276.611	0.6128	226.331	-0.0561	226.331	0.61472	311.232	-0.08779	311.232	1.16886	264.768	-0.13639	264.768	1.21	250.247	-0.16	250.247	1.28	205.878	-0.118	205.878	1.21	271.281	-0.116	271.281	1.18045	225.173	-0.13	225.173
0.6161	237.401	-0.09471	237.401	0.62988	196.438	-0.08852	196.438	0.591	277.016	-0.08305	277.016	0.60563	276.611	-0.07067	276.611	0.61474	227.576	-0.0561	227.576	0.61472	311.232	-0.08815	311.232	1.17115	264.931	-0.13569	264.931	1.21	250.407	-0.162	250.407	1.28	206.662	-0.118	206.662	1.21502	271.281	-0.116	271.281	1.18045	225.018	-0.13	225.018
0.6161	237.401	-0.09471	237.401	0.63008	196.592	-0.08852	196.592	0.59139	278.018	-0.08305	278.018	0.60681	276.774	-0.0703	276.774	0.61551	227.731	-0.05646	227.731	0.61571	312.164	-0.08815	312.164	1.17153	265.255	-0.13639	265.255	1.21	250.407	-0.162	250.407	1.29	207.132	-0.12	207.132	1.21502	270.781	-0.116	270.781	1.18045	225.018	-0.131	225.018
0.61709	237.862	-0.09507	237.862	0.63166	197.362	-0.08852	197.362	0.5941	279.02	-0.08305	279.02	0.60701	277.098	-0.07067	277.098	0.6157	227.731	-0.05646	227.731	0.6165	312.94	-0.08925	312.94	1.17344	265.742	-0.13779	265.742	1.21	250.567	-0.162	250.567	1.29	207.132	-0.12	207.132	1.21502	270.781	-0.116	270.781	1.18	225.945	-0.131	225.945
0.61946	238.168	-0.09544	238.168	0.63305	197.362	-0.08997	197.362	0.59429	279.02	-0.08305	279.02	0.608	277.585	-0.0714	277.585	0.6157	227.731	-0.05646	227.731	0.61788	313.717	-0.08925	313.717	1.17382	265.904	-0.13779	265.904	1.22	251.207	-0.162	251.207	1.29	207.132	-0.12	207.132	1.22	271.448	-0.116	271.448	1.19	226.254	-0.131	226.254
0.61946	238.168	-0.09544	238.168	0.63305	197.208	-0.08997	197.208	0.59429	278.519	-0.08342	278.519	0.6082	277.747	-0.0714	277.747	0.61628	228.042	-0.05646	228.042	0.61788	313.717	-0.08961	313.717	1.17573	266.553	-0.13779	266.553	1.22	252.007	-0.162	252.007	1.29	207.288	-0.12	207.288	1.22	271.615	-0.117	271.615	1.19	226.254	-0.131	226.254
0.61926	237.555	-0.09544	237.555	0.63305	197.208	-0.08961	197.208	0.59429	278.519	-0.08342	278.519	0.60918	278.396	-0.0714	278.396	0.61706	228.82	-0.05683	228.82	0.61887	313.717	-0.08961	313.717	1.17649	266.553	-0.13779	266.553	1.22	252.007	-0.162	252.007	1.29	208.072	-0.12	208.072	1.22	271.782	-0.119	271.782	1.19	226.254	-0.131	226.254
0.61926	237.555	-0.0958	237.555	0.63305	197.669	-0.08961	197.669	0.59429	279.521	-0.08342	279.521	0.60958	278.396	-0.0714	278.396	0.6186	228.976	-0.05683	228.976	0.61887	314.027	-0.08961	314.027	1.1784	267.04	-0.13779	267.04	1.22	252.007	-0.163	252.007	1.29	208.698	-0.12	208.698	1.22	271.782	-0.117	271.782	1.19	226.717	-0.132	226.717
0.61926	238.168	-0.09617	238.168	0.63364	197.669	-0.08961	197.669	0.59701	281.191	-0.08342	281.191	0.61057	278.883	-0.0714	278.883	0.6186	228.976	-0.05683	228.976	0.62104	314.804	-0.08961	314.804	1.17878	267.04	-0.13779	267.04	1.22	252.647	-0.162	252.647	1.29	208.698	-0.12	208.698	1.22	271.949	-0.117	271.949	1.19	227.181	-0.132	227.181
0.62065	238.782	-0.09617	238.782	0.63542	198.439	-0.08997	198.439	0.5972	281.191	-0.08378	281.191	0.61077	278.883	-0.0714	278.883	0.61899	228.976	-0.05683	228.976	0.62104	314.804	-0.08997	314.804	1.18068	267.202	-0.13779	267.202	1.22406	253.287	-0.162	253.287	1.29	208.385	-0.12	208.385	1.22265	271.949	-0.117	271.949	1.19	227.49	-0.133	227.49
0.62124	239.089	-0.09617	239.089	0.6364	199.055	-0.09034	199.055	0.5972	280.69	-0.08378	280.69	0.61175	279.045	-0.0714	279.045	0.61957	229.598	-0.05683	229.598	0.62104	314.804	-0.09034	314.804	1.18107	267.851	-0.1385	267.851	1.22	253.287	-0.162	253.287	1.29	208.385	-0.12	208.385	1.22	272.115	-0.117	272.115	1.19	227.644	-0.133	227.644
0.62223	239.55	-0.09617	239.55	0.6366	199.055	-0.09034	199.055	0.5972	280.69	-0.08451	280.69	0.61195	279.694	-0.07176	279.694	0.62092	230.531	-0.05719	230.531	0.62104	314.959	-0.0907	314.959	1.18564	268.175	-0.1385	268.175	1.22	253.287	-0.163	253.287	1.3	209.325	-0.12	209.325	1.23	273.116	-0.117	273.116	1.19	227.798	-0.133	227.798
0.62302	240.163	-0.09617	240.163	0.6368	199.055	-0.09034	199.055	0.59875	282.026	-0.08451	282.026	0.61432	280.019	-0.07176	280.019	0.62131	230.531	-0.05755	230.531	0.62302	316.046	-0.0907	316.046	1.18564	268.5	-0.1392	268.5	1.23	253.447	-0.165	253.447	1.3	210.265	-0.12	210.265	1.23	273.283	-0.118	273.283	1.2	228.879	-0.133	228.879
0.62361	240.47	-0.09653	240.47	0.63739	199.055	-0.09107	199.055	0.59953	282.36	-0.08378	282.36	0.61432	280.343	-0.07212	280.343	0.62169	230.531	-0.05755	230.531	0.62381	316.046	-0.0907	316.046	1.18564	268.5	-0.1385	268.5	1.23	254.087	-0.165	254.087	1.3	210.265	-0.122	210.265	1.23	273.283	-0.118	273.283	1.2	228.879	-0.133	228.879
0.6248	240.624	-0.09726	240.624	0.63818	199.671	-0.09107	199.671	0.60011	282.694	-0.08378	282.694	0.61432	280.343	-0.07176	280.343	0.62169	230.531	-0.05755	230.531	0.6244	315.736	-0.0907	315.736	1.18641	268.662	-0.1392	268.662	1.22978	254.567	-0.165	254.567	1.3	209.952	-0.121	209.952	1.23	273.45	-0.118	273.45	1.2	228.571	-0.134	228.571
0.62539	240.931	-0.09726	240.931	0.63996	199.671	-0.09143	199.671	0.60031	282.694	-0.08451	282.694	0.61472	280.505	-0.07212	280.505	0.62208	231.153	-0.05755	231.153	0.6244	315.736	-0.09034	315.736	1.18793	269.311	-0.1392	269.311	1.23	254.727	-0.165	254.727	1.3	209.952	-0.121	209.952	1.23	274.284	-0.119	274.284	1.2	228.571	-0.134	228.571
0.62618	241.084	-0.09689	241.084	0.63996	199.825	-0.09143	199.825	0.60108	283.529	-0.08451	283.529	0.61551	281.154	-0.07212	281.154	0.62479	232.242	-0.05755	232.242	0.6244	316.202	-0.0907	316.202	1.18946	269.798	-0.1399	269.798	1.23	255.047	-0.165	255.047	1.3	210.109	-0.121	210.109	1.23	274.451	-0.119	274.451	1.2	229.652	-0.134	229.652
0.62658	241.391	-0.09689	241.391	0.63996	199.825	-0.09143	199.825	0.60166	283.863	-0.08487	283.863	0.6163	281.641	-0.07249	281.641	0.62479	232.242	-0.05755	232.242	0.62599	317.599	-0.09107	317.599	1.18984	269.798	-0.1392	269.798	1.23245	255.367	-0.165	255.367	1.30601	211.205	-0.121	211.205	1.23295	274.785	-0.119	274.785	1.2021	229.652	-0.134	229.652
0.62717	241.545	-0.09762	241.545	0.63996	199.979	-0.09143	199.979	0.60244	284.029	-0.08487	284.029	0.6165	281.641	-0.07212	281.641	0.62479	231.464	-0.05755	231.464	0.62717	317.599	-0.09143	317.599	1.19213	270.284	-0.1399	270.284	1.23	255.847	-0.165	255.847	1.31	211.519	-0.122	211.519	1.23295	275.285	-0.119	275.285	1.2021	229.652	-0.134	229.652
0.62836	242.158	-0.09762	242.158	0.64075	200.286	-0.09179	200.286	0.60283	284.197	-0.08487	284.197	0.61768	282.127	-0.07249	282.127	0.62479	231.464	-0.05755	231.464	0.62737	317.755	-0.09179	317.755	1.19213	270.447	-0.1399	270.447	1.23	255.847	-0.166	255.847	1.31	211.519	-0.122	211.519	1.23562	275.452	-0.118	275.452	1.20248	229.652	-0.135	229.652
0.62875	242.158	-0.09799	242.158	0.64233	200.902	-0.09216	200.902	0.60341	284.864	-0.08487	284.864	0.61768	282.29	-0.07249	282.29	0.62575	232.709	-0.05755	232.709	0.62737	317.755	-0.09143	317.755	1.1948	270.771	-0.1399	270.771	1.2355	256.327	-0.166	256.327	1.31	211.519	-0.123	211.519	1.24	275.619	-0.119	275.619	1.20248	230.115	-0.135	230.115
0.62895	241.851	-0.09835	241.851	0.64332	200.902	-0.09252	200.902	0.60418	285.031	-0.08487	285.031	0.61907	282.614	-0.07249	282.614	0.6271	233.331	-0.05828	233.331	0.62737	318.221	-0.09252	318.221	1.19556	270.933	-0.14131	270.933	1.24	257.127	-0.167	257.127	1.31	211.832	-0.123	211.832	1.23829	276.12	-0.12	276.12	1.21	230.733	-0.136	230.733
0.62895	241.851	-0.09835	241.851	0.64352	201.056	-0.09252	201.056	0.60496	285.198	-0.08487	285.198	0.61946	282.776	-0.07322	282.776	0.62788	233.331	-0.05828	233.331	0.62816	318.997	-0.09252	318.997	1.19938	271.582	-0.14061	271.582	1.24	257.127	-0.167	257.127	1.31	212.459	-0.123	212.459	1.24	276.453	-0.12	276.453	1.21	230.887	-0.135	230.887
0.62935	242.312	-0.09835	242.312	0.64352	201.056	-0.09252	201.056	0.60515	285.699	-0.08524	285.699	0.62144	283.425	-0.07285	283.425	0.62788	233.331	-0.05828	233.331	0.63014	319.308	-0.09252	319.308	1.19938	271.744	-0.14201	271.744	1.24	256.807	-0.167	256.807	1.31	212.459	-0.123	212.459	1.24	276.62	-0.12	276.62	1.21	230.887	-0.135	230.887
0.63389	243.846	-0.09872	243.846	0.64391	201.364	-0.09252	201.364	0.60612	286.033	-0.0856	286.033	0.62144	283.588	-0.07358	283.588	0.62788	233.331	-0.05828	233.331	0.63033	319.308	-0.09252	319.308	1.19861	271.744	-0.14131	271.744	1.24	256.807	-0.167	256.807	1.31	212.302	-0.123	212.302	1.24	276.954	-0.12	276.954	1.21	231.196	-0.135	231.196
0.63389	243.846	-0.09872	243.846	0.6451	201.672	-0.09289	201.672	0.6069	286.534	-0.0856	286.534	0.62104	283.588	-0.07322	283.588	0.62788	233.798	-0.05828	233.798	0.63033	319.308	-0.09252	319.308	1.19861	271.907	-0.14201	271.907	1.24	258.247	-0.168	258.247	1.31	212.302	-0.122	212.302	1.24	277.454	-0.12	277.454	1.21	231.505	-0.135	231.505
0.63192	242.465	-0.09908	242.465	0.64688	202.288	-0.09325	202.288	0.60729	286.868	-0.0856	286.868	0.62104	283.75	-0.07358	283.75	0.63097	234.887	-0.05901	234.887	0.63053	319.308	-0.09252	319.308	1.20128	272.88	-0.14131	272.88	1.25	258.407	-0.168	258.407	1.31477	213.086	-0.122	213.086	1.24	277.621	-0.12	277.621	1.21	232.123	-0.136	232.123
0.63192	242.465	-0.09908	242.465	0.64688	202.288	-0.09325	202.288	0.60806	287.035	-0.08524	287.035	0.62243	284.723	-0.07322	284.723	0.63097	234.887	-0.05901	234.887	0.63271	321.171	-0.09325	321.171	1.20167	272.88	-0.14201	272.88	1.25	258.407	-0.169	258.407	1.32	213.869	-0.124	213.869	1.25	277.955	-0.121	277.955	1.21	232.123	-0.136	232.123
0.63211	243.079	-0.09908	243.079	0.64688	202.134	-0.09325	202.134	0.60826	287.369	-0.08524	287.369	0.62262	284.723	-0.07358	284.723	0.63097	234.887	-0.05901	234.887	0.6333	321.171	-0.09325	321.171	1.20396	273.367	-0.14272	273.367	1.25	258.407	-0.169	258.407	1.32	213.869	-0.124	213.869	1.25	278.455	-0.121	278.455	1.21	232.432	-0.137	232.432
0.6331	243.233	-0.09908	243.233	0.64707	202.134	-0.09325	202.134	0.60922	288.037	-0.0856	288.037	0.62381	285.21	-0.07395	285.21	0.63097	234.887	-0.05901	234.887	0.6333	320.395	-0.09325	320.395	1.20396	273.367	-0.14272	273.367	1.25	259.207	-0.169	259.207	1.32	213.712	-0.124	213.712	1.25	278.455	-0.122	278.455	1.21	232.74	-0.138	232.74
0.63409	244	-0.09944	244	0.64826	202.596	-0.09362	202.596	0.61019	288.371	-0.08597	288.371	0.62381	285.21	-0.07395	285.21	0.63155	235.509	-0.05938	235.509	0.6333	320.395	-0.09362	320.395	1.20624	274.016	-0.14272	274.016	1.25	259.687	-0.169	259.687	1.32	213.712	-0.124	213.712	1.25	278.455	-0.122	278.455	1.22	232.74	-0.138	232.74
0.63448	244.153	-0.09981	244.153	0.65004	203.365	-0.09398	203.365	0.61058	288.371	-0.08597	288.371	0.625	285.859	-0.07395	285.859	0.63425	236.131	-0.05938	236.131	0.6335	321.171	-0.09398	321.171	1.20739	274.178	-0.14342	274.178	1.25	259.687	-0.169	259.687	1.32	213.712	-0.124	213.712	1.25	279.456	-0.122	279.456	1.22	233.049	-0.137	233.049
0.63587	244.614	-0.09981	244.614	0.65043	203.365	-0.09398	203.365	0.61078	288.705	-0.08633	288.705	0.62559	286.021	-0.07431	286.021	0.63425	236.131	-0.05974	236.131	0.63429	321.948	-0.09471	321.948	1.20853	274.178	-0.14342	274.178	1.25	259.687	-0.169	259.687	1.32	215.122	-0.124	215.122	1.25	279.957	-0.123	279.957	1.22	233.204	-0.137	233.204
0.63666	245.228	-0.10054	245.228	0.65043	203.058	-0.09398	203.058	0.61194	289.206	-0.08633	289.206	0.62618	286.021	-0.07431	286.021	0.63406	236.131	-0.05938	236.131	0.63626	322.88	-0.09471	322.88	1.21006	274.665	-0.14342	274.665	1.25	260.007	-0.169	260.007	1.33	215.122	-0.124	215.122	1.25	279.957	-0.122	279.957	1.22223	234.13	-0.138	234.13
0.63725	245.381	-0.10054	245.381	0.65043	203.058	-0.09398	203.058	0.61213	289.206	-0.08633	289.206	0.62697	286.508	-0.07431	286.508	0.63406	236.131	-0.05974	236.131	0.63646	322.88	-0.09471	322.88	1.21158	274.989	-0.14342	274.989	1.25	260.487	-0.169	260.487	1.33	215.122	-0.124	215.122	1.25	280.291	-0.123	280.291	1.22223	234.13	-0.138	234.13
0.63804	245.688	-0.10054	245.688	0.65043	203.365	-0.09398	203.365	0.61291	289.54	-0.08633	289.54	0.62776	286.832	-0.07431	286.832	0.63503	236.909	-0.05974	236.909	0.63705	322.88	-0.09471	322.88	1.21235	275.314	-0.14342	275.314	1.26	261.127	-0.169	261.127	1.33	214.966	-0.124	214.966	1.25	280.291	-0.122	280.291	1.22223	233.976	-0.138	233.976
0.63844	245.841	-0.10054	245.841	0.65221	203.981	-0.09471	203.981	0.61349	290.041	-0.08633	290.041	0.62816	287.157	-0.07431	287.157	0.63715	237.531	-0.05974	237.531	0.63804	323.19	-0.09507	323.19	1.21387	275.476	-0.14482	275.476	1.26	261.127	-0.17	261.127	1.33	214.966	-0.124	214.966	1.25	280.291	-0.124	280.291	1.22223	233.976	-0.138	233.976
0.63943	245.995	-0.10054	245.995	0.65419	204.443	-0.09471	204.443	0.61446	290.542	-0.0867	290.542	0.62895	287.319	-0.07504	287.319	0.63715	237.531	-0.05974	237.531	0.63943	323.812	-0.09507	323.812	1.21426	275.476	-0.14482	275.476	1.26	261.127	-0.17084	261.127	1.33	215.436	-0.125	215.436	1.26	280.958	-0.123	280.958	1.22	234.903	-0.139	234.903
0.63982	246.302	-0.1009	246.302	0.65419	204.443	-0.09507	204.443	0.61465	290.709	-0.0867	290.709	0.62915	287.319	-0.07504	287.319	0.63696	237.375	-0.05974	237.375	0.63943	323.812	-0.09617	323.812	1.21616	276.125	-0.14482	276.125	1.26	261.607	-0.17084	261.607	1.33	216.689	-0.127	216.689	1.26	281.625	-0.124	281.625	1.23	235.212	-0.139	235.212
0.64022	246.302	-0.1009	246.302	0.65419	204.443	-0.09507	204.443	0.61543	290.876	-0.08706	290.876	0.63014	287.968	-0.07504	287.968	0.63696	237.375	-0.05974	237.375	0.63962	323.656	-0.09544	323.656	1.21769	276.774	-0.14482	276.774	1.26	262.087	-0.172	262.087	1.33	216.689	-0.127	216.689	1.26	281.625	-0.124	281.625	1.23	235.366	-0.139	235.366
0.64101	246.455	-0.1009	246.455	0.65438	204.443	-0.09507	204.443	0.61582	291.377	-0.08706	291.377	0.63093	288.617	-0.07504	288.617	0.63715	238.153	-0.06047	238.153	0.63962	323.656	-0.09617	323.656	1.21883	276.774	-0.14482	276.774	1.26	262.407	-0.172	262.407	1.33	216.533	-0.126	216.533	1.26	281.625	-0.124	281.625	1.23	235.366	-0.139	235.366
0.6416	246.916	-0.10163	246.916	0.65498	205.213	-0.09507	205.213	0.61737	292.545	-0.08742	292.545	0.63152	288.617	-0.07504	288.617	0.64025	239.242	-0.06083	239.242	0.64061	324.899	-0.09617	324.899	1.21921	276.936	-0.14553	276.936	1.26	262.567	-0.172	262.567	1.33	216.533	-0.125	216.533	1.26	281.625	-0.124	281.625	1.23	235.829	-0.139	235.829
0.64259	247.069	-0.10236	247.069	0.65616	205.675	-0.09617	205.675	0.61737	292.545	-0.08742	292.545	0.63172	288.779	-0.0754	288.779	0.64025	239.242	-0.06083	239.242	0.64279	325.675	-0.09689	325.675	1.2196	276.936	-0.14623	276.936	1.26	263.208	-0.172	263.208	1.33	216.846	-0.125	216.846	1.26	282.793	-0.124	282.793	1.23	236.138	-0.14	236.138
0.64358	247.836	-0.10236	247.836	0.65755	205.675	-0.09617	205.675	0.61737	292.545	-0.08742	292.545	0.63191	288.779	-0.07577	288.779	0.64025	239.087	-0.06047	239.087	0.64279	325.675	-0.09689	325.675	1.2215	277.747	-0.14553	277.747	1.27	263.688	-0.172	263.688	1.34	218.413	-0.125	218.413	1.27	283.127	-0.124	283.127	1.23	236.756	-0.14	236.756
0.64397	247.836	-0.10199	247.836	0.65755	205.521	-0.09617	205.521	0.61776	292.545	-0.08779	292.545	0.6329	289.59	-0.0754	289.59	0.64025	239.087	-0.06047	239.087	0.64279	325.209	-0.09689	325.209	1.22303	277.909	-0.14623	277.909	1.27	263.847	-0.172	263.847	1.34	218.413	-0.127	218.413	1.27	283.127	-0.124	283.127	1.23	236.756	-0.14	236.756
0.64417	247.836	-0.10199	247.836	0.65755	205.521	-0.09617	205.521	0.6195	293.714	-0.08779	293.714	0.63369	289.753	-0.07577	289.753	0.64102	239.553	-0.06083	239.553	0.64298	325.209	-0.09689	325.209	1.22456	278.072	-0.14553	278.072	1.27	264.007	-0.172	264.007	1.34	217.943	-0.127	217.943	1.27	283.127	-0.124	283.127	1.23	236.91	-0.141	236.91
0.64437	247.836	-0.10199	247.836	0.65755	205.675	-0.09617	205.675	0.62028	294.048	-0.08779	294.048	0.63448	289.915	-0.0754	289.915	0.64256	240.331	-0.06083	240.331	0.64298	325.52	-0.09726	325.52	1.22608	278.396	-0.14623	278.396	1.27	264.007	-0.173	264.007	1.34	217.786	-0.127	217.786	1.27	283.627	-0.124	283.627	1.23	237.374	-0.141	237.374
0.64615	248.143	-0.10236	248.143	0.65932	206.445	-0.09653	206.445	0.62028	294.382	-0.08815	294.382	0.63528	290.239	-0.07577	290.239	0.64295	240.331	-0.06083	240.331	0.64417	326.607	-0.09762	326.607	1.22684	278.721	-0.14623	278.721	1.27	264.648	-0.173	264.648	1.34	217.943	-0.127	217.943	1.27	284.128	-0.124	284.128	1.24	237.683	-0.141	237.683
0.64733	248.297	-0.10272	248.297	0.66051	206.906	-0.09726	206.906	0.62086	294.716	-0.08815	294.716	0.63567	290.564	-0.07577	290.564	0.64314	240.175	-0.0612	240.175	0.64634	326.607	-0.09762	326.607	1.22837	279.045	-0.14623	279.045	1.27	264.968	-0.174	264.968	1.34067	218.726	-0.127	218.726	1.27	284.295	-0.124	284.295	1.24	237.837	-0.141	237.837
0.64733	248.297	-0.10272	248.297	0.6611	207.06	-0.09726	207.06	0.62163	295.384	-0.08852	295.384	0.63646	290.888	-0.07577	290.888	0.64314	240.175	-0.06083	240.175	0.64634	326.607	-0.09762	326.607	1.22951	279.37	-0.14623	279.37	1.27	265.288	-0.174	265.288	1.35	219.509	-0.127	219.509	1.27	284.462	-0.124	284.462	1.24	237.837	-0.141	237.837
0.64713	248.297	-0.10272	248.297	0.6611	206.906	-0.09726	206.906	0.6228	295.384	-0.08815	295.384	0.63705	291.213	-0.07577	291.213	0.6445	241.42	-0.0612	241.42	0.64634	326.452	-0.09762	326.452	1.23066	279.532	-0.14623	279.532	1.27	265.448	-0.174	265.448	1.35	219.509	-0.128	219.509	1.27	284.962	-0.125	284.962	1.24084	238.918	-0.141	238.918
0.64713	248.297	-0.10272	248.297	0.6611	207.06	-0.09762	207.06	0.6228	295.551	-0.08815	295.551	0.63765	291.375	-0.07577	291.375	0.64604	241.731	-0.0612	241.731	0.64634	326.452	-0.09872	326.452	1.23218	280.181	-0.14623	280.181	1.27	265.768	-0.174	265.768	1.35	219.353	-0.128	219.353	1.28	285.963	-0.125	285.963	1.24	238.918	-0.142	238.918
0.64773	248.757	-0.10309	248.757	0.66169	207.214	-0.09762	207.214	0.6228	295.718	-0.08815	295.718	0.63844	292.024	-0.07577	292.024	0.64604	241.731	-0.0612	241.731	0.64753	328.005	-0.09872	328.005	1.236	280.667	-0.14764	280.667	1.28	265.928	-0.174	265.928	1.35	219.353	-0.127	219.353	1.28	285.963	-0.125	285.963	1.24	238.918	-0.142	238.918
0.64872	249.064	-0.10309	249.064	0.66466	208.292	-0.09835	208.292	0.62377	295.718	-0.08815	295.718	0.64041	292.511	-0.0765	292.511	0.64624	241.731	-0.0612	241.731	0.6497	328.16	-0.09908	328.16	1.236	280.667	-0.14834	280.667	1.28	266.248	-0.176	266.248	1.35	219.823	-0.127	219.823	1.28	285.963	-0.127	285.963	1.24	238.918	-0.143	238.918
0.64951	249.831	-0.10309	249.831	0.66466	208.292	-0.09835	208.292	0.62551	296.72	-0.08852	296.72	0.64041	292.511	-0.07686	292.511	0.64624	241.887	-0.0612	241.887	0.6497	328.16	-0.09908	328.16	1.23524	280.667	-0.14904	280.667	1.28	266.248	-0.174	266.248	1.34943	220.45	-0.128	220.45	1.28	286.13	-0.127	286.13	1.24	239.381	-0.143	239.381
0.6503	249.985	-0.10309	249.985	0.66446	207.676	-0.09835	207.676	0.62551	296.72	-0.08852	296.72	0.64002	292.511	-0.07722	292.511	0.64701	242.198	-0.06156	242.198	0.64951	328.16	-0.09908	328.16	1.23524	280.992	-0.14904	280.992	1.28	266.728	-0.176	266.728	1.35	220.606	-0.129	220.606	1.28	286.464	-0.127	286.464	1.25	239.536	-0.143	239.536
0.65089	250.138	-0.10345	250.138	0.66446	207.676	-0.09835	207.676	0.62551	296.72	-0.08888	296.72	0.64002	292.835	-0.07722	292.835	0.64952	243.286	-0.0612	243.286	0.64951	328.16	-0.09908	328.16	1.23676	281.154	-0.14834	281.154	1.28	267.688	-0.176	267.688	1.35	220.606	-0.129	220.606	1.28	287.298	-0.127	287.298	1.25	239.536	-0.143	239.536
0.65168	250.445	-0.10382	250.445	0.66466	207.984	-0.09835	207.984	0.6259	297.054	-0.08852	297.054	0.64081	292.997	-0.07686	292.997	0.64952	243.286	-0.0612	243.286	0.6497	328.937	-0.09908	328.937	1.23905	281.965	-0.14834	281.965	1.28	267.688	-0.176	267.688	1.35	220.606	-0.129	220.606	1.28	287.298	-0.127	287.298	1.25	239.536	-0.142	239.536
0.65208	250.752	-0.10418	250.752	0.66545	208.446	-0.09835	208.446	0.62784	297.889	-0.08888	297.889	0.642	293.808	-0.07686	293.808	0.64952	242.975	-0.0612	242.975	0.65326	330.645	-0.09944	330.645	1.24058	282.29	-0.14764	282.29	1.28	267.848	-0.176	267.848	1.35	220.606	-0.129	220.606	1.28	287.298	-0.127	287.298	1.25	240.462	-0.143	240.462
0.65287	251.059	-0.10454	251.059	0.66802	209.062	-0.09872	209.062	0.62803	298.223	-0.08888	298.223	0.64279	294.133	-0.0765	294.133	0.64952	242.975	-0.06193	242.975	0.65326	330.645	-0.10017	330.645	1.24172	282.614	-0.14904	282.614	1.28	268.168	-0.177	268.168	1.35	221.233	-0.129	221.233	1.29	288.132	-0.127	288.132	1.25	240.771	-0.143	240.771
0.65386	251.366	-0.10491	251.366	0.66802	209.062	-0.09872	209.062	0.62823	298.39	-0.08925	298.39	0.64338	294.457	-0.07722	294.457	0.65049	244.064	-0.06193	244.064	0.65306	329.868	-0.10017	329.868	1.24287	282.777	-0.14975	282.777	1.29	268.808	-0.177	268.808	1.35819	222.33	-0.128	222.33	1.29	288.132	-0.129	288.132	1.25	240.926	-0.143	240.926
0.65405	251.519	-0.10491	251.519	0.66802	209.062	-0.09872	209.062	0.62823	298.724	-0.08925	298.724	0.64397	294.62	-0.07759	294.62	0.65223	244.375	-0.06229	244.375	0.65306	329.868	-0.10017	329.868	1.24401	283.101	-0.14975	283.101	1.29	268.968	-0.178	268.968	1.36	222.33	-0.128	222.33	1.29	288.132	-0.129	288.132	1.25	241.235	-0.143	241.235
0.65524	251.826	-0.10527	251.826	0.66802	209.062	-0.09908	209.062	0.62997	299.392	-0.08925	299.392	0.64457	294.944	-0.07759	294.944	0.65223	244.375	-0.06265	244.375	0.65306	330.334	-0.10054	330.334	1.24516	283.263	-0.15045	283.263	1.28698	268.968	-0.176	268.968	1.36	221.86	-0.129	221.86	1.29	288.299	-0.129	288.299	1.25	241.389	-0.144	241.389
0.65642	252.287	-0.10491	252.287	0.66821	209.062	-0.09944	209.062	0.63036	299.392	-0.08925	299.392	0.64516	295.106	-0.07795	295.106	0.65242	244.375	-0.06229	244.375	0.65484	331.422	-0.10054	331.422	1.2463	283.263	-0.15045	283.263	1.28698	268.968	-0.177	268.968	1.36	221.86	-0.129	221.86	1.29	289.467	-0.129	289.467	1.25	241.389	-0.145	241.389
0.65662	252.287	-0.10527	252.287	0.67078	210.293	-0.09944	210.293	0.63075	299.392	-0.08925	299.392	0.64575	295.106	-0.07795	295.106	0.65242	244.686	-0.06265	244.686	0.65583	332.198	-0.10127	332.198	1.24821	283.912	-0.14975	283.912	1.29	270.088	-0.177	270.088	1.36	222.173	-0.129	222.173	1.29	289.467	-0.129	289.467	1.26	242.625	-0.145	242.625
0.65662	251.826	-0.10527	251.826	0.67157	210.293	-0.09981	210.293	0.63113	300.226	-0.08961	300.226	0.64674	295.755	-0.07759	295.755	0.653	245.153	-0.06302	245.153	0.65603	332.198	-0.10127	332.198	1.24897	284.237	-0.14975	284.237	1.29	270.088	-0.177	270.088	1.36	223.74	-0.129	223.74	1.29	289.3	-0.129	289.3	1.26	242.625	-0.145	242.625
0.65662	251.826	-0.10564	251.826	0.67197	210.293	-0.09981	210.293	0.63191	300.393	-0.08961	300.393	0.64713	296.08	-0.07759	296.08	0.65551	245.775	-0.06338	245.775	0.65642	332.198	-0.10127	332.198	1.25202	284.723	-0.15115	284.723	1.29	270.088	-0.179	270.088	1.37	223.74	-0.13	223.74	1.29	289.3	-0.129	289.3	1.26	242.625	-0.145	242.625
0.65702	252.287	-0.106	252.287	0.67197	210.139	-0.10017	210.139	0.63307	300.894	-0.08961	300.894	0.64872	296.567	-0.07832	296.567	0.65551	245.775	-0.06338	245.775	0.65722	332.664	-0.10127	332.664	1.25202	284.886	-0.15115	284.886	1.29	270.088	-0.179	270.088	1.37	223.113	-0.13	223.113	1.29	289.967	-0.129	289.967	1.26	242.625	-0.146	242.625
0.66018	254.128	-0.10637	254.128	0.67197	210.139	-0.10054	210.139	0.63327	301.061	-0.09034	301.061	0.64872	296.729	-0.07832	296.729	0.65551	245.775	-0.06338	245.775	0.65801	332.819	-0.10163	332.819	1.25202	284.886	-0.15045	284.886	1.29	270.728	-0.179	270.728	1.37	223.113	-0.13	223.113	1.3	290.968	-0.13	290.968	1.26	243.551	-0.145	243.551
0.66018	254.128	-0.10637	254.128	0.67197	210.293	-0.10054	210.293	0.63346	301.061	-0.09034	301.061	0.64872	296.729	-0.07795	296.729	0.65571	246.398	-0.06338	246.398	0.6588	332.819	-0.10199	332.819	1.2524	285.048	-0.15045	285.048	1.3	271.368	-0.18	271.368	1.37	223.426	-0.13	223.426	1.3	290.968	-0.129	290.968	1.26	243.706	-0.146	243.706
0.65998	252.594	-0.10637	252.594	0.67493	211.833	-0.10054	211.833	0.63443	301.896	-0.09034	301.896	0.64891	296.891	-0.07795	296.891	0.65648	247.02	-0.06338	247.02	0.65919	333.13	-0.10236	333.13	1.25507	285.859	-0.15115	285.859	1.3	271.688	-0.18	271.688	1.37	224.523	-0.13	224.523	1.3	290.968	-0.129	290.968	1.26	243.706	-0.145	243.706
0.65998	252.594	-0.10637	252.594	0.67552	211.833	-0.1009	211.833	0.63501	302.063	-0.09034	302.063	0.6503	297.702	-0.07832	297.702	0.65841	247.175	-0.06338	247.175	0.65919	333.13	-0.10236	333.13	1.25546	286.183	-0.15115	286.183	1.3	271.528	-0.18	271.528	1.37	224.68	-0.131	224.68	1.3	290.968	-0.129	290.968	1.27	244.015	-0.146	244.015
0.66018	252.594	-0.10673	252.594	0.67552	211.063	-0.1009	211.063	0.63559	302.397	-0.09034	302.397	0.65049	298.027	-0.07832	298.027	0.6586	247.175	-0.06338	247.175	0.65998	333.596	-0.10236	333.596	1.2566	286.346	-0.15186	286.346	1.3	271.688	-0.18	271.688	1.37	224.68	-0.131	224.68	1.3	291.636	-0.129	291.636	1.27	244.478	-0.146	244.478
0.66077	253.361	-0.10709	253.361	0.67513	211.063	-0.1009	211.063	0.63637	302.731	-0.09034	302.731	0.65109	298.189	-0.07868	298.189	0.6586	247.175	-0.06375	247.175	0.66275	334.217	-0.10309	334.217	1.25851	286.508	-0.15186	286.508	1.3	272.968	-0.18	272.968	1.37	224.68	-0.131	224.68	1.3	292.303	-0.129	292.303	1.27	244.632	-0.147	244.632
0.66216	254.128	-0.10709	254.128	0.67513	211.217	-0.1009	211.217	0.63715	303.399	-0.09034	303.399	0.65208	298.351	-0.07868	298.351	0.6586	247.642	-0.06375	247.642	0.66275	334.217	-0.10309	334.217	1.25965	286.832	-0.15115	286.832	1.3	272.968	-0.181	272.968	1.37	224.68	-0.131	224.68	1.3	292.303	-0.129	292.303	1.27	244.941	-0.147	244.941
0.66255	254.435	-0.10709	254.435	0.67552	211.833	-0.10163	211.833	0.63831	303.733	-0.09034	303.733	0.65267	298.675	-0.07832	298.675	0.66034	248.887	-0.06411	248.887	0.66216	333.751	-0.10309	333.751	1.26041	286.995	-0.15115	286.995	1.3	272.968	-0.181	272.968	1.37	224.993	-0.131	224.993	1.3	292.303	-0.131	292.303	1.27	245.096	-0.147	245.096
0.66315	254.435	-0.10746	254.435	0.67849	212.91	-0.10199	212.91	0.63831	304.067	-0.0907	304.067	0.65306	298.838	-0.07832	298.838	0.66112	248.887	-0.06411	248.887	0.66216	333.751	-0.10309	333.751	1.2627	287.806	-0.15186	287.806	1.3	272.968	-0.181	272.968	1.38	226.717	-0.131	226.717	1.3	292.303	-0.129	292.303	1.27	245.25	-0.147	245.25
0.66394	254.895	-0.10782	254.895	0.67908	212.91	-0.10199	212.91	0.63908	304.401	-0.09143	304.401	0.65425	299.649	-0.07868	299.649	0.66131	248.575	-0.06411	248.575	0.66295	334.994	-0.10309	334.994	1.26385	287.806	-0.15326	287.806	1.31	273.448	-0.181	273.448	1.38	226.717	-0.131	226.717	1.31	293.638	-0.131	293.638	1.27	245.713	-0.148	245.713
0.66552	254.895	-0.10782	254.895	0.67908	212.602	-0.10199	212.602	0.63947	304.735	-0.09143	304.735	0.65484	299.649	-0.07941	299.649	0.66131	248.575	-0.06411	248.575	0.66394	335.304	-0.10345	335.304	1.26499	287.806	-0.15326	287.806	1.31	274.248	-0.182	274.248	1.38	225.933	-0.131	225.933	1.30772	293.638	-0.131	293.638	1.27	245.868	-0.148	245.868
0.66571	255.509	-0.10782	255.509	0.67908	212.602	-0.10236	212.602	0.64025	305.236	-0.09143	305.236	0.65544	299.649	-0.07941	299.649	0.66208	249.198	-0.06411	249.198	0.66512	336.236	-0.10345	336.236	1.26652	288.455	-0.15396	288.455	1.31	274.248	-0.182	274.248	1.38	225.933	-0.133	225.933	1.30772	293.805	-0.131	293.805	1.28	246.022	-0.148	246.022
0.66591	255.816	-0.10819	255.816	0.67928	212.756	-0.10236	212.756	0.64064	305.57	-0.09143	305.57	0.65623	300.298	-0.07977	300.298	0.66344	250.131	-0.06448	250.131	0.66552	336.236	-0.10418	336.236	1.26728	288.779	-0.15256	288.779	1.31	274.248	-0.183	274.248	1.38	226.247	-0.133	226.247	1.31	293.805	-0.132	293.805	1.28	246.331	-0.148	246.331
0.66749	255.97	-0.10819	255.97	0.68205	214.142	-0.10309	214.142	0.6418	305.904	-0.09143	305.904	0.65662	300.622	-0.07905	300.622	0.66421	250.131	-0.06484	250.131	0.66631	336.236	-0.10454	336.236	1.26881	289.104	-0.15396	289.104	1.31	274.568	-0.183	274.568	1.38028	226.56	-0.133	226.56	1.31	294.472	-0.131	294.472	1.28	246.486	-0.148	246.486
0.66749	256.123	-0.10855	256.123	0.68224	214.142	-0.10309	214.142	0.64199	306.071	-0.09143	306.071	0.65741	300.947	-0.07977	300.947	0.66421	250.131	-0.06484	250.131	0.6669	336.236	-0.10491	336.236	1.27148	289.59	-0.15467	289.59	1.31	275.208	-0.183	275.208	1.39	227.814	-0.133	227.814	1.31	294.806	-0.134	294.806	1.28	246.64	-0.148	246.64
0.66848	256.43	-0.10892	256.43	0.68244	213.68	-0.10309	213.68	0.64277	306.572	-0.09143	306.572	0.6588	301.433	-0.08014	301.433	0.66421	250.286	-0.06484	250.286	0.66769	337.013	-0.10527	337.013	1.27148	289.753	-0.15467	289.753	1.31	275.368	-0.183	275.368	1.39	227.814	-0.133	227.814	1.31	294.972	-0.133	294.972	1.28	246.949	-0.148	246.949
0.66888	256.89	-0.10928	256.89	0.68244	213.526	-0.10309	213.526	0.64335	307.072	-0.09179	307.072	0.6588	301.596	-0.08014	301.596	0.66498	250.753	-0.0652	250.753	0.66809	337.323	-0.10564	337.323	1.27148	289.753	-0.15467	289.753	1.31	275.528	-0.183	275.528	1.39	227.5	-0.133	227.5	1.31	294.972	-0.134	294.972	1.28	247.567	-0.15	247.567
0.66927	256.89	-0.10928	256.89	0.68244	213.68	-0.10309	213.68	0.64393	307.406	-0.09216	307.406	0.6588	301.596	-0.08014	301.596	0.6673	251.22	-0.0652	251.22	0.66828	337.323	-0.10564	337.323	1.27338	290.077	-0.15467	290.077	1.31	275.528	-0.183	275.528	1.39	227.5	-0.133	227.5	1.32	295.306	-0.133	295.306	1.28	248.184	-0.15	248.184
0.66967	256.89	-0.10928	256.89	0.68343	214.142	-0.10345	214.142	0.64413	307.573	-0.09216	307.573	0.65978	301.92	-0.08014	301.92	0.6673	251.686	-0.0652	251.686	0.66967	337.789	-0.10564	337.789	1.27415	290.402	-0.15607	290.402	1.31863	276.648	-0.184	276.648	1.39	227.814	-0.133	227.814	1.31802	296.14	-0.133	296.14	1.28	248.184	-0.15	248.184
0.67125	257.504	-0.10964	257.504	0.6858	214.758	-0.10382	214.758	0.64529	308.074	-0.09216	308.074	0.66018	302.245	-0.08087	302.245	0.6673	251.686	-0.0652	251.686	0.67046	338.41	-0.106	338.41	1.27529	290.726	-0.15467	290.726	1.32	276.808	-0.185	276.808	1.39	228.754	-0.134	228.754	1.31802	296.307	-0.133	296.307	1.28	248.184	-0.15	248.184
0.67184	257.504	-0.10964	257.504	0.6858	214.758	-0.10382	214.758	0.64548	308.241	-0.09216	308.241	0.66077	302.569	-0.08014	302.569	0.6673	251.842	-0.0652	251.842	0.67066	338.41	-0.106	338.41	1.27644	290.726	-0.15607	290.726	1.32	277.128	-0.186	277.128	1.39323	228.91	-0.134	228.91	1.31802	296.307	-0.134	296.307	1.28	248.339	-0.15	248.339
0.67204	257.658	-0.11001	257.658	0.6858	214.45	-0.10418	214.45	0.64645	308.575	-0.09216	308.575	0.66137	302.569	-0.08087	302.569	0.66943	252.931	-0.0652	252.931	0.67085	338.566	-0.10673	338.566	1.27834	291.375	-0.15607	291.375	1.32	277.128	-0.186	277.128	1.39323	229.067	-0.134	229.067	1.32	296.474	-0.134	296.474	1.29	249.266	-0.15	249.266
0.67204	257.658	-0.11001	257.658	0.686	214.45	-0.10418	214.45	0.64684	309.076	-0.09252	309.076	0.66235	303.218	-0.08087	303.218	0.66962	252.931	-0.06484	252.931	0.67164	338.566	-0.10673	338.566	1.27949	292.024	-0.15607	292.024	1.32	277.608	-0.186	277.608	1.39323	229.067	-0.134	229.067	1.32	297.642	-0.134	297.642	1.29	249.266	-0.15	249.266
0.67283	258.118	-0.11074	258.118	0.686	215.066	-0.10418	215.066	0.64762	309.744	-0.09252	309.744	0.66295	303.867	-0.08087	303.867	0.67001	252.775	-0.0652	252.775	0.67224	339.187	-0.10709	339.187	1.28101	292.024	-0.15607	292.024	1.32	278.408	-0.186	278.408	1.39323	229.38	-0.134	229.38	1.32	297.642	-0.136	297.642	1.29	249.111	-0.15	249.111
0.6752	258.118	-0.11074	258.118	0.68758	215.374	-0.10491	215.374	0.64878	310.412	-0.09252	310.412	0.66374	303.867	-0.08087	303.867	0.67001	252.775	-0.0652	252.775	0.67402	339.187	-0.10673	339.187	1.28178	292.186	-0.15678	292.186	1.32	278.408	-0.186	278.408	1.39	229.694	-0.134	229.694	1.32	297.642	-0.134	297.642	1.29	249.111	-0.152	249.111
0.6752	257.965	-0.11074	257.965	0.68916	216.143	-0.10491	216.143	0.64878	310.412	-0.09289	310.412	0.66413	304.029	-0.08123	304.029	0.67136	253.709	-0.06557	253.709	0.67402	338.876	-0.10709	338.876	1.28368	292.511	-0.15607	292.511	1.32	278.408	-0.187	278.408	1.4	230.634	-0.134	230.634	1.32	297.642	-0.135	297.642	1.29	250.347	-0.152	250.347
0.67461	257.811	-0.11074	257.811	0.68916	216.143	-0.10491	216.143	0.64936	310.412	-0.09289	310.412	0.66512	304.354	-0.08087	304.354	0.67233	253.864	-0.0663	253.864	0.67402	338.876	-0.10709	338.876	1.28483	292.835	-0.15748	292.835	1.33	278.408	-0.187	278.408	1.4	230.634	-0.135	230.634	1.33	298.81	-0.135	298.81	1.3	250.347	-0.152	250.347
0.67461	257.811	-0.11074	257.811	0.68916	215.681	-0.10491	215.681	0.64994	310.913	-0.09289	310.913	0.66571	304.678	-0.0816	304.678	0.67271	253.864	-0.06593	253.864	0.67421	339.187	-0.10782	339.187	1.28483	292.835	-0.15748	292.835	1.33	279.208	-0.187	279.208	1.4	230.32	-0.135	230.32	1.33	298.81	-0.135	298.81	1.3	250.347	-0.153	250.347
0.675	257.965	-0.11074	257.965	0.68916	215.681	-0.10491	215.681	0.6513	311.414	-0.09362	311.414	0.66571	304.678	-0.0816	304.678	0.67271	254.02	-0.06593	254.02	0.6752	340.429	-0.10819	340.429	1.28674	293.322	-0.15818	293.322	1.33007	279.688	-0.187	279.688	1.4	230.32	-0.136	230.32	1.33	298.81	-0.135	298.81	1.3	250.347	-0.152	250.347
0.67639	258.579	-0.11147	258.579	0.69034	216.605	-0.106	216.605	0.65149	311.915	-0.09362	311.915	0.6667	305.165	-0.08196	305.165	0.6731	254.486	-0.06593	254.486	0.67619	341.05	-0.10855	341.05	1.2875	293.646	-0.15818	293.646	1.33007	279.688	-0.187	279.688	1.4	231.26	-0.136	231.26	1.33	298.977	-0.134	298.977	1.3	250.964	-0.153	250.964
0.67738	259.346	-0.11147	259.346	0.69252	216.759	-0.106	216.759	0.65169	312.082	-0.09325	312.082	0.6671	305.489	-0.08196	305.489	0.67503	254.798	-0.06666	254.798	0.67738	341.206	-0.10855	341.206	1.28903	294.133	-0.15818	294.133	1.33007	280.008	-0.187	280.008	1.40199	231.574	-0.136	231.574	1.33	299.811	-0.137	299.811	1.3	251.428	-0.152	251.428
0.67797	259.499	-0.11183	259.499	0.69271	216.913	-0.106	216.913	0.65227	312.416	-0.09325	312.416	0.66789	305.976	-0.08196	305.976	0.67522	255.109	-0.06666	255.109	0.67738	341.206	-0.10892	341.206	1.29017	294.295	-0.15818	294.295	1.33	280.008	-0.187	280.008	1.40656	231.731	-0.136	231.731	1.33	299.978	-0.136	299.978	1.3	251.737	-0.153	251.737
0.67836	259.653	-0.11219	259.653	0.69271	216.913	-0.106	216.913	0.65363	312.917	-0.09398	312.917	0.66848	306.138	-0.08196	306.138	0.67503	255.109	-0.06666	255.109	0.67797	341.206	-0.10892	341.206	1.29208	294.782	-0.15889	294.782	1.34	281.128	-0.188	281.128	1.40656	231.731	-0.136	231.731	1.33	299.978	-0.136	299.978	1.3	251.891	-0.153	251.891
0.67896	260.267	-0.11256	260.267	0.69271	216.913	-0.106	216.913	0.65382	313.585	-0.09398	313.585	0.66947	306.625	-0.08232	306.625	0.67522	255.264	-0.06666	255.264	0.68034	342.759	-0.10928	342.759	1.29246	294.782	-0.15889	294.782	1.34	281.128	-0.188	281.128	1.41	231.731	-0.136	231.731	1.33	299.978	-0.136	299.978	1.30161	251.891	-0.153	251.891
0.67995	260.267	-0.11256	260.267	0.69271	216.913	-0.106	216.913	0.6544	313.585	-0.09398	313.585	0.66967	306.625	-0.08232	306.625	0.67754	256.509	-0.06702	256.509	0.68034	342.759	-0.10928	342.759	1.29475	295.431	-0.15889	295.431	1.34	281.128	-0.188	281.128	1.41	231.731	-0.136	231.731	1.33	300.645	-0.136	300.645	1.31	252.818	-0.153	252.818
0.68054	260.42	-0.11256	260.42	0.69548	218.144	-0.10673	218.144	0.65479	313.752	-0.09398	313.752	0.67085	307.274	-0.08232	307.274	0.67793	256.509	-0.06666	256.509	0.68034	341.516	-0.10928	341.516	1.29513	295.593	-0.15818	295.593	1.34	281.288	-0.189	281.288	1.41	232.201	-0.136	232.201	1.34	301.479	-0.137	301.479	1.31	252.818	-0.153	252.818
0.68173	261.034	-0.11292	261.034	0.69607	218.144	-0.10673	218.144	0.65615	314.086	-0.09398	314.086	0.67105	307.436	-0.08196	307.436	0.67793	256.197	-0.06666	256.197	0.68034	341.516	-0.11001	341.516	1.29627	295.593	-0.15889	295.593	1.34	281.768	-0.189	281.768	1.41	233.297	-0.137	233.297	1.34	301.479	-0.136	301.479	1.31	252.818	-0.154	252.818
0.68212	261.341	-0.11292	261.341	0.69607	218.144	-0.10709	218.144	0.65615	314.252	-0.09398	314.252	0.67164	307.436	-0.08232	307.436	0.67793	256.197	-0.06666	256.197	0.68034	342.448	-0.11001	342.448	1.2978	295.918	-0.15889	295.918	1.34	282.248	-0.19	282.248	1.41	233.297	-0.137	233.297	1.34	301.479	-0.137	301.479	1.31	252.818	-0.154	252.818
0.68271	261.341	-0.11365	261.341	0.69607	217.991	-0.10709	217.991	0.65634	314.587	-0.09398	314.587	0.67243	307.761	-0.08232	307.761	0.6789	256.975	-0.06702	256.975	0.68133	342.914	-0.11074	342.914	1.30161	296.729	-0.16029	296.729	1.34	282.408	-0.191	282.408	1.41	233.297	-0.137	233.297	1.34	301.813	-0.138	301.813	1.31	253.59	-0.154	253.59
0.68311	261.341	-0.11365	261.341	0.69607	217.991	-0.10709	217.991	0.65809	315.421	-0.09471	315.421	0.67441	308.572	-0.08305	308.572	0.68064	257.286	-0.06739	257.286	0.68331	343.691	-0.11074	343.691	1.30161	296.729	-0.16029	296.729	1.34	282.408	-0.19	282.408	1.41	233.297	-0.137	233.297	1.34	302.313	-0.138	302.313	1.31	253.59	-0.155	253.59
0.6839	261.648	-0.11365	261.648	0.69746	218.606	-0.10782	218.606	0.65847	315.755	-0.09471	315.755	0.67441	308.572	-0.08305	308.572	0.68083	257.286	-0.06775	257.286	0.6835	343.691	-0.1111	343.691	1.30123	296.729	-0.16099	296.729	1.34	282.888	-0.191	282.888	1.41	233.767	-0.138	233.767	1.34	302.981	-0.138	302.981	1.31	253.899	-0.155	253.899
0.68469	261.955	-0.11365	261.955	0.69963	219.376	-0.10782	219.376	0.65886	315.421	-0.09507	315.421	0.67421	308.572	-0.08342	308.572	0.68064	257.286	-0.06775	257.286	0.6839	343.846	-0.1111	343.846	1.30123	296.891	-0.16099	296.891	1.35	283.528	-0.192	283.528	1.42	233.924	-0.138	233.924	1.35	303.481	-0.138	303.481	1.31	253.899	-0.155	253.899
0.68528	262.262	-0.11365	262.262	0.69963	219.376	-0.10782	219.376	0.65886	315.755	-0.09471	315.755	0.67421	308.734	-0.08342	308.734	0.68083	257.442	-0.06775	257.442	0.6841	343.846	-0.11183	343.846	1.30352	297.702	-0.16099	297.702	1.35	283.688	-0.192	283.688	1.42	234.864	-0.138	234.864	1.35	304.482	-0.138	304.482	1.31	254.671	-0.155	254.671
0.68607	262.722	-0.11402	262.722	0.69963	219.376	-0.10782	219.376	0.66041	317.091	-0.09507	317.091	0.6754	309.545	-0.08342	309.545	0.68122	257.753	-0.06775	257.753	0.68588	345.088	-0.11147	345.088	1.3039	298.027	-0.16099	298.027	1.35	283.688	-0.191	283.688	1.42	234.864	-0.138	234.864	1.34892	304.482	-0.139	304.482	1.31	254.98	-0.155	254.98
0.68667	262.722	-0.11402	262.722	0.69963	219.376	-0.10782	219.376	0.66158	317.091	-0.09507	317.091	0.6756	309.87	-0.08342	309.87	0.68392	258.686	-0.06775	258.686	0.68647	345.088	-0.11183	345.088	1.30543	298.351	-0.16099	298.351	1.35	283.848	-0.191	283.848	1.42	234.394	-0.138	234.394	1.34892	304.482	-0.139	304.482	1.32	254.98	-0.155	254.98
0.68706	262.722	-0.11438	262.722	0.69983	219.376	-0.10782	219.376	0.66158	316.256	-0.09544	316.256	0.67639	310.194	-0.08342	310.194	0.68392	258.686	-0.06775	258.686	0.68647	344.467	-0.11183	344.467	1.30696	298.351	-0.1631	298.351	1.35	285.128	-0.191	285.128	1.42	234.394	-0.138	234.394	1.34892	304.983	-0.14	304.983	1.32	255.134	-0.156	255.134
0.68726	262.722	-0.11438	262.722	0.7022	219.992	-0.10855	219.992	0.66158	316.256	-0.09544	316.256	0.67718	310.194	-0.08451	310.194	0.68411	258.686	-0.06812	258.686	0.68647	344.467	-0.11219	344.467	1.30924	299.162	-0.1624	299.162	1.35	285.128	-0.191	285.128	1.42	235.021	-0.139	235.021	1.35	305.483	-0.141	305.483	1.32	255.289	-0.156	255.289
0.68765	262.722	-0.11474	262.722	0.70338	220.3	-0.10892	220.3	0.66158	317.091	-0.09544	317.091	0.67836	311.005	-0.08415	311.005	0.68431	259.309	-0.06812	259.309	0.68726	345.244	-0.11219	345.244	1.31001	299.487	-0.1624	299.487	1.35	285.128	-0.191	285.128	1.4237	235.804	-0.139	235.804	1.35	305.65	-0.141	305.65	1.32136	256.215	-0.156	256.215
0.69022	262.875	-0.11547	262.875	0.70338	220.3	-0.10892	220.3	0.66255	317.425	-0.09544	317.425	0.67876	311.33	-0.08415	311.33	0.68508	259.931	-0.06812	259.931	0.68825	345.865	-0.11256	345.865	1.31153	299.487	-0.1624	299.487	1.35	285.128	-0.193	285.128	1.43	236.118	-0.139	236.118	1.35	306.318	-0.141	306.318	1.32174	256.215	-0.157	256.215
0.69022	262.875	-0.11547	262.875	0.70338	220.146	-0.10892	220.146	0.66449	318.594	-0.09544	318.594	0.67955	311.33	-0.08415	311.33	0.68663	260.086	-0.06848	260.086	0.68943	345.865	-0.11256	345.865	1.31306	299.649	-0.1624	299.649	1.35	286.248	-0.193	286.248	1.43	236.118	-0.139	236.118	1.36	306.318	-0.141	306.318	1.32174	256.215	-0.157	256.215
0.69003	262.722	-0.11547	262.722	0.70338	220.146	-0.10892	220.146	0.66449	318.594	-0.09617	318.594	0.68034	311.492	-0.08415	311.492	0.68663	260.086	-0.06848	260.086	0.68943	344.933	-0.11292	344.933	1.31382	300.136	-0.1631	300.136	1.36	286.408	-0.193	286.408	1.43	235.961	-0.139	235.961	1.36	306.484	-0.141	306.484	1.32174	256.37	-0.157	256.37
0.69003	262.722	-0.11547	262.722	0.70378	220.454	-0.10928	220.454	0.66449	318.594	-0.09617	318.594	0.68074	311.979	-0.08451	311.979	0.68663	260.086	-0.06848	260.086	0.68943	344.933	-0.11292	344.933	1.31726	300.785	-0.1631	300.785	1.36	286.408	-0.193	286.408	1.43	235.961	-0.139	235.961	1.36	306.985	-0.141	306.985	1.33	257.142	-0.157	257.142
0.69062	263.336	-0.11547	263.336	0.70674	221.531	-0.11001	221.531	0.66487	319.095	-0.09617	319.095	0.68252	312.628	-0.08451	312.628	0.68701	260.242	-0.06848	260.242	0.69022	346.331	-0.11329	346.331	1.31726	300.785	-0.1631	300.785	1.36	286.408	-0.194	286.408	1.43	236.588	-0.139	236.588	1.36	307.152	-0.141	307.152	1.33	257.142	-0.157	257.142
0.69181	264.257	-0.11584	264.257	0.70674	221.531	-0.11001	221.531	0.66662	320.264	-0.09617	320.264	0.68252	312.628	-0.08451	312.628	0.68933	261.797	-0.06921	261.797	0.69121	346.797	-0.11365	346.797	1.31726	300.785	-0.1631	300.785	1.36	286.888	-0.195	286.888	1.43	237.528	-0.139	237.528	1.36	307.319	-0.143	307.319	1.33	257.142	-0.157	257.142
0.6922	264.41	-0.11584	264.41	0.70674	221.224	-0.11001	221.224	0.66701	320.264	-0.09689	320.264	0.68252	312.628	-0.08451	312.628	0.68972	261.797	-0.06921	261.797	0.6926	347.263	-0.11402	347.263	1.31764	300.947	-0.1631	300.947	1.36172	287.528	-0.195	287.528	1.43	237.528	-0.14	237.528	1.36	307.652	-0.141	307.652	1.33	257.296	-0.157	257.296
0.69299	264.563	-0.11584	264.563	0.70674	221.224	-0.11001	221.224	0.66739	320.264	-0.09689	320.264	0.68271	312.79	-0.08451	312.79	0.68972	261.175	-0.06921	261.175	0.69299	347.418	-0.11438	347.418	1.31954	301.434	-0.1631	301.434	1.36	287.688	-0.196	287.688	1.43	237.371	-0.14	237.371	1.36	308.32	-0.143	308.32	1.33	258.532	-0.157	258.532
0.69398	265.024	-0.1162	265.024	0.70674	221.377	-0.11001	221.377	0.66739	320.264	-0.09689	320.264	0.6837	313.277	-0.08451	313.277	0.68972	261.175	-0.06921	261.175	0.69319	347.573	-0.11474	347.573	1.32031	301.92	-0.16381	301.92	1.36	287.688	-0.196	287.688	1.43	237.214	-0.141	237.214	1.36	308.486	-0.141	308.486	1.33	258.532	-0.158	258.532
0.69497	265.177	-0.11657	265.177	0.70892	222.455	-0.11074	222.455	0.66914	321.266	-0.09653	321.266	0.6841	313.764	-0.08487	313.764	0.6901	261.953	-0.06921	261.953	0.69398	348.195	-0.11511	348.195	1.32221	302.083	-0.16381	302.083	1.36	287.688	-0.196	287.688	1.43	237.214	-0.141	237.214	1.36	308.486	-0.143	308.486	1.33	258.223	-0.158	258.223
0.69517	265.484	-0.11693	265.484	0.7101	222.455	-0.1111	222.455	0.66991	321.6	-0.09653	321.6	0.68509	313.926	-0.08487	313.926	0.69204	262.886	-0.06921	262.886	0.69477	348.505	-0.11584	348.505	1.32298	302.245	-0.16381	302.245	1.37	288.968	-0.196	288.968	1.44	237.841	-0.141	237.841	1.36685	309.321	-0.143	309.321	1.33	258.223	-0.158	258.223
0.69615	265.791	-0.11729	265.791	0.7101	222.301	-0.1111	222.301	0.66991	321.767	-0.09653	321.767	0.68548	314.088	-0.08487	314.088	0.69281	262.886	-0.06957	262.886	0.69536	348.505	-0.11584	348.505	1.3245	302.407	-0.16381	302.407	1.37	289.288	-0.196	289.288	1.44122	238.938	-0.14	238.938	1.36685	309.321	-0.143	309.321	1.33	258.995	-0.158	258.995
0.69655	266.098	-0.11729	266.098	0.7101	222.301	-0.1111	222.301	0.6703	321.767	-0.09689	321.767	0.68627	314.25	-0.08487	314.25	0.69281	262.42	-0.06994	262.42	0.69596	348.816	-0.11584	348.816	1.32603	302.894	-0.16451	302.894	1.37	289.288	-0.196	289.288	1.44122	238.938	-0.142	238.938	1.37	308.82	-0.143	308.82	1.34	259.613	-0.159	259.613
0.69734	266.251	-0.11729	266.251	0.7103	222.455	-0.11147	222.455	0.67127	322.435	-0.09762	322.435	0.68706	314.737	-0.08524	314.737	0.69281	262.42	-0.06994	262.42	0.69635	348.816	-0.1162	348.816	1.32679	303.056	-0.16521	303.056	1.37	289.288	-0.197	289.288	1.44122	238.624	-0.14	238.624	1.37	307.986	-0.143	307.986	1.34	259.613	-0.16	259.613
0.69754	266.405	-0.11729	266.405	0.71109	222.763	-0.11183	222.763	0.67166	323.102	-0.09762	323.102	0.68746	314.899	-0.0856	314.899	0.69281	262.886	-0.06994	262.886	0.69714	349.437	-0.11584	349.437	1.32832	303.543	-0.16592	303.543	1.37	289.928	-0.197	289.928	1.44122	238.624	-0.141	238.624	1.37	307.986	-0.143	307.986	1.34	259.613	-0.16	259.613
0.69872	266.712	-0.11766	266.712	0.71366	223.687	-0.11219	223.687	0.67224	323.102	-0.09762	323.102	0.68825	315.386	-0.08597	315.386	0.69552	263.975	-0.06994	263.975	0.69774	349.903	-0.11693	349.903	1.33061	304.029	-0.16592	304.029	1.37	290.248	-0.197	290.248	1.44122	238.781	-0.141	238.781	1.37	308.486	-0.142	308.486	1.34	259.922	-0.16	259.922
0.69932	267.019	-0.11802	267.019	0.71366	223.687	-0.11219	223.687	0.6736	324.438	-0.09799	324.438	0.68943	315.873	-0.08597	315.873	0.69552	263.975	-0.0703	263.975	0.69853	349.903	-0.11657	349.903	1.33061	304.029	-0.16592	304.029	1.37	290.408	-0.198	290.408	1.44	239.721	-0.142	239.721	1.37	309.321	-0.143	309.321	1.34	260.54	-0.16	260.54
0.69991	267.019	-0.11802	267.019	0.71346	223.225	-0.11219	223.225	0.67418	324.438	-0.09799	324.438	0.68943	315.873	-0.08597	315.873	0.69571	263.975	-0.07067	263.975	0.69853	350.214	-0.11657	350.214	1.33061	304.029	-0.16592	304.029	1.37	290.408	-0.198	290.408	1.45	240.505	-0.142	240.505	1.37	309.321	-0.143	309.321	1.34225	260.848	-0.16	260.848
0.70011	267.019	-0.11802	267.019	0.71346	223.225	-0.11219	223.225	0.67418	324.605	-0.09835	324.605	0.68943	315.873	-0.08597	315.873	0.69571	264.286	-0.07067	264.286	0.69971	350.369	-0.11657	350.369	1.33213	304.516	-0.16592	304.516	1.37	290.728	-0.198	290.728	1.45	240.505	-0.143	240.505	1.38	309.988	-0.143	309.988	1.34263	260.848	-0.16	260.848
0.7009	267.479	-0.11802	267.479	0.71405	223.687	-0.11256	223.687	0.67476	324.939	-0.09835	324.939	0.69022	316.359	-0.08597	316.359	0.69629	264.597	-0.07067	264.597	0.7003	350.369	-0.11693	350.369	1.33404	305.003	-0.16592	305.003	1.38	291.368	-0.199	291.368	1.45	240.035	-0.142	240.035	1.38	310.322	-0.143	310.322	1.34263	261.003	-0.16	261.003
0.70347	268.553	-0.11875	268.553	0.71524	224.149	-0.11256	224.149	0.67612	325.44	-0.09835	325.44	0.69121	316.846	-0.08597	316.846	0.6988	265.375	-0.07103	265.375	0.70149	350.369	-0.11693	350.369	1.33595	305.489	-0.16592	305.489	1.38	291.688	-0.199	291.688	1.45	240.035	-0.142	240.035	1.38	310.322	-0.143	310.322	1.35	261.621	-0.162	261.621
0.70347	268.553	-0.11948	268.553	0.71702	224.456	-0.11256	224.456	0.67612	325.774	-0.09835	325.774	0.6922	317.333	-0.08597	317.333	0.69899	265.375	-0.07103	265.375	0.70149	350.214	-0.11729	350.214	1.33709	305.814	-0.16732	305.814	1.37888	291.848	-0.199	291.848	1.45	240.505	-0.142	240.505	1.38	310.655	-0.145	310.655	1.35	261.93	-0.162	261.93
0.70307	267.479	-0.11948	267.479	0.71721	224.456	-0.11329	224.456	0.67709	325.941	-0.09944	325.941	0.69279	317.657	-0.0867	317.657	0.6988	265.375	-0.0714	265.375	0.70149	350.214	-0.11766	350.214	1.33747	305.814	-0.16732	305.814	1.38	291.848	-0.2	291.848	1.45	241.131	-0.143	241.131	1.38	311.323	-0.144	311.323	1.35	261.93	-0.162	261.93
0.70287	267.479	-0.11948	267.479	0.71721	224.456	-0.11329	224.456	0.67728	326.275	-0.09944	326.275	0.69299	317.657	-0.0867	317.657	0.69899	265.531	-0.07103	265.531	0.70228	351.301	-0.11766	351.301	1.339	306.463	-0.16732	306.463	1.38	292.648	-0.2	292.648	1.46	241.601	-0.143	241.601	1.38	311.323	-0.146	311.323	1.35	261.93	-0.162	261.93
0.70307	267.94	-0.11948	267.94	0.71741	224.456	-0.11365	224.456	0.67786	326.609	-0.09981	326.609	0.69378	318.306	-0.0867	318.306	0.69957	266.308	-0.0714	266.308	0.70307	351.922	-0.11802	351.922	1.34014	306.463	-0.16732	306.463	1.38	293.128	-0.2	293.128	1.46	241.601	-0.143	241.601	1.38249	311.656	-0.146	311.656	1.35	262.702	-0.163	262.702
0.70426	268.553	-0.11948	268.553	0.7186	225.226	-0.11365	225.226	0.67903	327.444	-0.09944	327.444	0.69438	318.306	-0.0867	318.306	0.70131	266.62	-0.0714	266.62	0.70386	352.233	-0.11839	352.233	1.34129	306.787	-0.16873	306.787	1.38	293.128	-0.201	293.128	1.45	241.445	-0.143	241.445	1.39	312.157	-0.146	312.157	1.35	262.702	-0.163	262.702
0.70505	269.167	-0.12021	269.167	0.72038	225.534	-0.11438	225.534	0.67942	327.444	-0.09981	327.444	0.69497	318.63	-0.08742	318.63	0.7017	266.775	-0.0714	266.775	0.70485	352.698	-0.11875	352.698	1.34358	307.274	-0.16873	307.274	1.38	293.288	-0.201	293.288	1.45	241.445	-0.143	241.445	1.39	312.657	-0.146	312.657	1.35	262.856	-0.163	262.856
0.70703	269.167	-0.12021	269.167	0.72057	225.534	-0.11438	225.534	0.67961	327.611	-0.09944	327.611	0.69615	319.117	-0.08742	319.117	0.7017	266.775	-0.0714	266.775	0.70525	352.698	-0.11911	352.698	1.34434	307.274	-0.16873	307.274	1.39	293.768	-0.201	293.768	1.46	242.228	-0.143	242.228	1.39	312.657	-0.146	312.657	1.35	262.856	-0.163	262.856
0.70703	269.014	-0.12021	269.014	0.72057	225.38	-0.11438	225.38	0.68058	327.611	-0.09981	327.611	0.69655	319.117	-0.08742	319.117	0.7017	267.086	-0.0714	267.086	0.70584	353.009	-0.11948	353.009	1.35121	309.059	-0.16943	309.059	1.39	294.728	-0.201	294.728	1.46	243.168	-0.143	243.168	1.39	312.657	-0.146	312.657	1.35	263.32	-0.162	263.32
0.70703	269.014	-0.12021	269.014	0.72057	225.38	-0.11438	225.38	0.68116	327.778	-0.09981	327.778	0.70011	320.902	-0.08779	320.902	0.70286	267.397	-0.0714	267.397	0.70722	353.475	-0.12021	353.475	1.35121	309.059	-0.16943	309.059	1.39	294.728	-0.201	294.728	1.46	243.168	-0.143	243.168	1.39	313.158	-0.146	313.158	1.36	263.937	-0.163	263.937
0.70703	269.014	-0.12057	269.014	0.72156	225.842	-0.11438	225.842	0.68194	328.446	-0.09981	328.446	0.70011	320.902	-0.08779	320.902	0.70479	268.175	-0.07212	268.175	0.70762	353.63	-0.12021	353.63	1.34777	308.085	-0.16943	308.085	1.39	294.408	-0.202	294.408	1.46	242.541	-0.143	242.541	1.39	313.992	-0.146	313.992	1.36	264.092	-0.163	264.092
0.70742	269.474	-0.12057	269.474	0.72275	226.612	-0.11474	226.612	0.68252	328.947	-0.09981	328.947	0.69833	319.928	-0.08779	319.928	0.70479	268.175	-0.07212	268.175	0.70801	353.63	-0.12057	353.63	1.34777	308.085	-0.16943	308.085	1.39	294.408	-0.202	294.408	1.46	242.541	-0.144	242.541	1.39	313.992	-0.146	313.992	1.36	264.246	-0.163	264.246
0.70959	270.241	-0.12094	270.241	0.72393	226.612	-0.11511	226.612	0.68291	329.281	-0.09981	329.281	0.69833	319.928	-0.08779	319.928	0.70479	268.02	-0.07176	268.02	0.70841	353.786	-0.12057	353.786	1.34968	308.896	-0.16943	308.896	1.39	295.528	-0.202	295.528	1.46	242.541	-0.144	242.541	1.39279	313.992	-0.146	313.992	1.36	264.555	-0.163	264.555
0.71098	270.855	-0.12166	270.855	0.72393	226.458	-0.11511	226.458	0.68387	329.447	-0.10054	329.447	0.69932	320.74	-0.08779	320.74	0.70479	268.02	-0.07176	268.02	0.70979	354.717	-0.12057	354.717	1.35044	308.896	-0.17013	308.896	1.39	295.688	-0.202	295.688	1.46	243.482	-0.144	243.482	1.39	314.159	-0.146	314.159	1.36	264.864	-0.163	264.864
0.71098	270.855	-0.12166	270.855	0.72413	226.458	-0.11511	226.458	0.68426	329.949	-0.10054	329.949	0.69971	320.74	-0.08815	320.74	0.70634	269.108	-0.07249	269.108	0.71058	354.717	-0.12057	354.717	1.35273	309.545	-0.17084	309.545	1.39	295.688	-0.204	295.688	1.46	243.795	-0.144	243.795	1.39	314.66	-0.147	314.66	1.36	265.173	-0.164	265.173
0.71098	270.702	-0.1213	270.702	0.72413	226.458	-0.11511	226.458	0.68504	330.449	-0.10054	330.449	0.7009	321.389	-0.08852	321.389	0.7075	269.42	-0.07249	269.42	0.71058	354.562	-0.12094	354.562	1.3535	309.708	-0.17084	309.708	1.39	295.688	-0.204	295.688	1.47	244.735	-0.146	244.735	1.4	314.993	-0.147	314.993	1.36	265.173	-0.164	265.173
0.71118	270.548	-0.1213	270.548	0.7265	227.997	-0.11657	227.997	0.68543	330.449	-0.10054	330.449	0.70129	321.551	-0.08852	321.551	0.7075	269.575	-0.07249	269.575	0.71058	354.562	-0.12166	354.562	1.35578	309.87	-0.17084	309.87	1.4	296.008	-0.204	296.008	1.47	244.892	-0.146	244.892	1.4	315.327	-0.147	315.327	1.36	265.327	-0.165	265.327
0.71157	270.702	-0.12166	270.702	0.72709	227.997	-0.11657	227.997	0.68562	330.449	-0.10054	330.449	0.70248	321.713	-0.08852	321.713	0.7075	269.575	-0.07249	269.575	0.71197	355.339	-0.12203	355.339	1.35617	310.357	-0.17013	310.357	1.4	297.128	-0.205	297.128	1.47	245.048	-0.146	245.048	1.4	315.327	-0.147	315.327	1.37	266.099	-0.165	266.099
0.71493	272.543	-0.12276	272.543	0.72749	227.689	-0.11657	227.689	0.68756	332.119	-0.1009	332.119	0.70268	322.2	-0.08815	322.2	0.70827	269.731	-0.07249	269.731	0.71295	355.494	-0.12239	355.494	1.35731	310.519	-0.17013	310.519	1.4	297.128	-0.205	297.128	1.47	245.048	-0.146	245.048	1.4	315.661	-0.148	315.661	1.37	266.408	-0.166	266.408
0.71493	272.543	-0.12276	272.543	0.72709	227.689	-0.11657	227.689	0.68756	332.119	-0.10054	332.119	0.70327	322.362	-0.08815	322.362	0.70904	270.353	-0.07322	270.353	0.71335	355.494	-0.12239	355.494	1.35769	311.005	-0.17084	311.005	1.4	296.968	-0.205	296.968	1.47	245.675	-0.146	245.675	1.4	315.994	-0.148	315.994	1.37	266.408	-0.166	266.408
0.71434	271.316	-0.12239	271.316	0.72749	227.689	-0.11657	227.689	0.68756	332.119	-0.1009	332.119	0.70347	322.849	-0.08852	322.849	0.71059	270.664	-0.07322	270.664	0.71355	355.494	-0.12239	355.494	1.36036	311.33	-0.17154	311.33	1.4	296.968	-0.205	296.968	1.47	245.988	-0.146	245.988	1.4	316.328	-0.148	316.328	1.37	266.408	-0.166	266.408
0.71434	271.316	-0.12239	271.316	0.72808	227.997	-0.11729	227.997	0.68795	332.453	-0.10054	332.453	0.70485	323.173	-0.08888	323.173	0.71059	270.82	-0.07358	270.82	0.71355	355.649	-0.12239	355.649	1.36036	311.492	-0.17154	311.492	1.4	298.088	-0.205	298.088	1.48	245.988	-0.146	245.988	1.4	316.662	-0.149	316.662	1.37	266.717	-0.165	266.717
0.71434	271.316	-0.12276	271.316	0.73025	228.921	-0.11729	228.921	0.68911	332.954	-0.10127	332.954	0.70485	323.335	-0.08888	323.335	0.71078	270.82	-0.07358	270.82	0.71454	356.27	-0.12312	356.27	1.36265	311.817	-0.17224	311.817	1.41	298.569	-0.205	298.569	1.48	245.988	-0.146	245.988	1.41	317.663	-0.149	317.663	1.37	267.644	-0.165	267.644
0.71552	271.776	-0.12276	271.776	0.73065	228.921	-0.11729	228.921	0.69027	333.288	-0.10127	333.288	0.70604	323.66	-0.08925	323.66	0.71233	271.908	-0.07358	271.908	0.71612	356.892	-0.12349	356.892	1.36341	311.979	-0.17224	311.979	1.41	298.569	-0.205	298.569	1.48	246.302	-0.146	246.302	1.41	317.663	-0.149	317.663	1.37	267.798	-0.165	267.798
0.71612	272.697	-0.12349	272.697	0.73065	228.921	-0.11729	228.921	0.69027	333.455	-0.10127	333.455	0.70643	323.822	-0.08925	323.822	0.7131	271.908	-0.07358	271.908	0.71612	356.892	-0.12349	356.892	1.36532	312.466	-0.17224	312.466	1.41	298.569	-0.205	298.569	1.48045	246.929	-0.146	246.929	1.41	317.663	-0.149	317.663	1.37	267.953	-0.166	267.953
0.71671	272.85	-0.12385	272.85	0.73085	228.921	-0.11729	228.921	0.69086	333.789	-0.10127	333.789	0.70742	324.309	-0.08925	324.309	0.7133	271.908	-0.07358	271.908	0.71632	356.892	-0.12385	356.892	1.36647	312.79	-0.17295	312.79	1.41	298.889	-0.205	298.889	1.48083	246.929	-0.146	246.929	1.41	317.663	-0.149	317.663	1.37	267.953	-0.167	267.953
0.7179	273.157	-0.12385	273.157	0.73164	229.075	-0.11766	229.075	0.69144	334.123	-0.10127	334.123	0.70801	324.633	-0.08961	324.633	0.7133	271.908	-0.07358	271.908	0.71691	356.892	-0.12385	356.892	1.36837	313.277	-0.17365	313.277	1.41	299.209	-0.207	299.209	1.48045	246.929	-0.147	246.929	1.41	318.664	-0.15	318.664	1.38	268.262	-0.166	268.262
0.71908	273.311	-0.12421	273.311	0.73421	229.845	-0.11839	229.845	0.6926	334.958	-0.10127	334.958	0.709	325.12	-0.08997	325.12	0.71445	272.686	-0.07395	272.686	0.71809	357.824	-0.12385	357.824	1.36952	313.439	-0.17365	313.439	1.41	299.689	-0.207	299.689	1.48083	246.929	-0.147	246.929	1.41	318.997	-0.15	318.997	1.38	268.879	-0.167	268.879
0.71987	273.464	-0.12421	273.464	0.73421	229.845	-0.11875	229.845	0.69299	335.125	-0.10163	335.125	0.70959	325.282	-0.08997	325.282	0.71542	272.997	-0.07431	272.997	0.71928	357.824	-0.12458	357.824	1.37028	313.439	-0.17365	313.439	1.41	300.009	-0.207	300.009	1.48	247.869	-0.147	247.869	1.41	318.664	-0.152	318.664	1.38	268.879	-0.167	268.879
0.72007	273.618	-0.12458	273.618	0.73421	229.845	-0.11839	229.845	0.69338	335.459	-0.10199	335.459	0.70999	325.282	-0.08997	325.282	0.71581	272.997	-0.07431	272.997	0.71948	357.358	-0.12458	357.358	1.37028	313.439	-0.17435	313.439	1.41	300.169	-0.207	300.169	1.49	248.025	-0.148	248.025	1.41	318.997	-0.151	318.997	1.38	268.879	-0.167	268.879
0.72027	273.924	-0.12458	273.924	0.73421	229.845	-0.11875	229.845	0.69396	335.626	-0.10199	335.626	0.70999	325.282	-0.09034	325.282	0.716	272.997	-0.07431	272.997	0.71948	357.358	-0.12494	357.358	1.37219	314.412	-0.17435	314.412	1.41	300.489	-0.207	300.489	1.49	248.025	-0.148	248.025	1.42	319.998	-0.151	319.998	1.38	269.188	-0.169	269.188
0.72165	274.385	-0.12494	274.385	0.7348	229.999	-0.11875	229.999	0.69512	336.461	-0.10199	336.461	0.71098	326.256	-0.09034	326.256	0.716	273.308	-0.07431	273.308	0.71968	357.668	-0.12494	357.668	1.37371	314.737	-0.17435	314.737	1.42	301.289	-0.207	301.289	1.49	247.869	-0.148	247.869	1.42	320.165	-0.151	320.165	1.38	269.806	-0.169	269.806
0.72244	274.538	-0.12531	274.538	0.73598	230.614	-0.11911	230.614	0.69512	336.461	-0.10199	336.461	0.71177	326.58	-0.09034	326.58	0.71735	273.775	-0.07467	273.775	0.72126	358.755	-0.12531	358.755	1.37486	314.737	-0.17506	314.737	1.42	301.449	-0.208	301.449	1.49	247.869	-0.148	247.869	1.42	320.165	-0.15	320.165	1.38	269.96	-0.169	269.96
0.72264	274.538	-0.12531	274.538	0.73697	230.614	-0.11948	230.614	0.69551	336.461	-0.10236	336.461	0.71236	326.58	-0.0907	326.58	0.71832	274.086	-0.07467	274.086	0.72224	358.911	-0.12567	358.911	1.376	315.061	-0.17435	315.061	1.42	301.609	-0.208	301.609	1.49	248.495	-0.148	248.495	1.42	320.165	-0.152	320.165	1.38	270.115	-0.169	270.115
0.72284	274.538	-0.12567	274.538	0.73697	230.46	-0.11948	230.46	0.69648	337.128	-0.10272	337.128	0.71295	326.904	-0.09034	326.904	0.71832	274.086	-0.07504	274.086	0.72284	359.221	-0.12604	359.221	1.37715	315.224	-0.17506	315.224	1.42	301.609	-0.208	301.609	1.49	249.749	-0.15	249.749	1.42	320.666	-0.15	320.666	1.38	270.269	-0.169	270.269
0.72343	274.692	-0.12604	274.692	0.73697	230.46	-0.11948	230.46	0.69745	337.629	-0.10236	337.629	0.71355	327.067	-0.0907	327.067	0.71871	274.397	-0.07504	274.397	0.72284	359.221	-0.1264	359.221	1.3802	315.71	-0.17506	315.71	1.42	302.409	-0.208	302.409	1.49	249.749	-0.15	249.749	1.42	321.166	-0.152	321.166	1.39	271.041	-0.169	271.041
0.72402	274.845	-0.12604	274.845	0.73737	230.46	-0.12021	230.46	0.69784	337.796	-0.10272	337.796	0.71513	327.553	-0.0907	327.553	0.71929	274.708	-0.07504	274.708	0.72363	359.221	-0.12676	359.221	1.3802	315.71	-0.17576	315.71	1.42	302.409	-0.209	302.409	1.49	249.279	-0.149	249.279	1.42	321.333	-0.152	321.333	1.39	271.041	-0.169	271.041
0.726	274.845	-0.1264	274.845	0.73875	231.384	-0.12021	231.384	0.69822	337.963	-0.10309	337.963	0.71513	327.553	-0.09107	327.553	0.72122	275.175	-0.0754	275.175	0.72422	359.998	-0.12676	359.998	1.3802	315.71	-0.17506	315.71	1.42	302.729	-0.209	302.729	1.49378	249.122	-0.149	249.122	1.42	321.333	-0.152	321.333	1.39	271.041	-0.169	271.041
0.726	274.845	-0.1264	274.845	0.74013	231.846	-0.12021	231.846	0.699	338.13	-0.10309	338.13	0.71513	327.553	-0.0907	327.553	0.72122	275.175	-0.07577	275.175	0.7256	360.464	-0.12713	360.464	1.38058	316.522	-0.17576	316.522	1.42	302.729	-0.21	302.729	1.49378	249.122	-0.149	249.122	1.42	322	-0.153	322	1.39	271.041	-0.17	271.041
0.72561	274.692	-0.1264	274.692	0.74053	231.846	-0.12094	231.846	0.69977	339.132	-0.10345	339.132	0.71533	328.365	-0.09107	328.365	0.72122	275.175	-0.0754	275.175	0.7256	360.464	-0.12713	360.464	1.38249	316.684	-0.17576	316.684	1.42464	303.369	-0.211	303.369	1.5	250.062	-0.149	250.062	1.43	322.334	-0.153	322.334	1.39	272.277	-0.17	272.277
0.72561	274.692	-0.1264	274.692	0.74073	231.846	-0.12094	231.846	0.70074	339.633	-0.10382	339.633	0.71632	328.527	-0.09107	328.527	0.72218	275.953	-0.07613	275.953	0.7258	360.464	-0.12786	360.464	1.38325	317.17	-0.17576	317.17	1.42769	304.009	-0.211	304.009	1.5	250.689	-0.149	250.689	1.43	322.501	-0.153	322.501	1.39	272.277	-0.17	272.277
0.72679	275.612	-0.12676	275.612	0.74112	231.846	-0.12094	231.846	0.70074	339.633	-0.10382	339.633	0.71671	329.014	-0.09107	329.014	0.72392	276.108	-0.07613	276.108	0.72659	360.619	-0.12822	360.619	1.38516	317.17	-0.17716	317.17	1.42769	304.009	-0.212	304.009	1.5	251.002	-0.149	251.002	1.43	323.002	-0.153	323.002	1.39	272.277	-0.17	272.277
0.72758	276.073	-0.12713	276.073	0.74171	232	-0.1213	232	0.70171	340.134	-0.10382	340.134	0.7177	329.014	-0.09179	329.014	0.72412	276.108	-0.07613	276.108	0.72857	361.551	-0.12822	361.551	1.3863	317.657	-0.17716	317.657	1.42769	304.009	-0.212	304.009	1.5	251.002	-0.149	251.002	1.43	323.335	-0.153	323.335	1.4	272.277	-0.171	272.277
0.72837	276.226	-0.12749	276.226	0.74408	232.77	-0.12166	232.77	0.70191	340.301	-0.10382	340.301	0.71829	329.5	-0.09179	329.5	0.72412	275.953	-0.07613	275.953	0.72877	361.551	-0.12859	361.551	1.38745	317.819	-0.17716	317.819	1.43	304.009	-0.212	304.009	1.5	251.159	-0.15	251.159	1.43132	323.836	-0.154	323.836	1.4	273.204	-0.171	273.204
0.72897	276.84	-0.12749	276.84	0.74408	232.77	-0.12166	232.77	0.70307	340.969	-0.10382	340.969	0.71888	329.663	-0.09179	329.663	0.72431	275.953	-0.07577	275.953	0.72877	360.308	-0.12859	360.308	1.38935	318.468	-0.17716	318.468	1.43	305.289	-0.212	305.289	1.5	251.316	-0.149	251.316	1.43	323.836	-0.154	323.836	1.4	273.204	-0.172	273.204
0.72976	276.84	-0.12749	276.84	0.74408	232.462	-0.12166	232.462	0.70385	341.136	-0.10418	341.136	0.71987	330.312	-0.09179	330.312	0.7247	276.575	-0.07613	276.575	0.72877	360.308	-0.12859	360.308	1.39012	318.631	-0.17716	318.631	1.43341	305.289	-0.212	305.289	1.5	252.256	-0.15	252.256	1.43	323.836	-0.154	323.836	1.4	273.204	-0.171	273.204
0.73094	277.147	-0.12822	277.147	0.74408	232.462	-0.12166	232.462	0.70423	341.136	-0.10418	341.136	0.72027	330.474	-0.09179	330.474	0.72702	277.353	-0.07577	277.353	0.72936	361.085	-0.12931	361.085	1.39241	318.955	-0.17787	318.955	1.43	305.129	-0.212	305.129	1.51	252.412	-0.15	252.412	1.43	324.169	-0.153	324.169	1.4	273.204	-0.172	273.204
0.73134	277.3	-0.12822	277.3	0.74448	232.923	-0.12203	232.923	0.70482	341.637	-0.10418	341.637	0.72145	330.798	-0.09216	330.798	0.72721	277.353	-0.07613	277.353	0.73233	362.172	-0.12931	362.172	1.39317	319.28	-0.17787	319.28	1.43341	305.129	-0.212	305.129	1.51	252.412	-0.15	252.412	1.44	325.004	-0.154	325.004	1.4015	273.667	-0.172	273.667
0.73213	277.608	-0.12822	277.608	0.74764	233.539	-0.12276	233.539	0.7054	342.138	-0.10454	342.138	0.72185	331.123	-0.09216	331.123	0.72721	277.197	-0.0765	277.197	0.73233	362.172	-0.12968	362.172	1.39508	319.604	-0.17787	319.604	1.44	305.929	-0.213	305.929	1.51	252.099	-0.15	252.099	1.44	325.004	-0.154	325.004	1.4	274.285	-0.173	274.285
0.73252	277.608	-0.12859	277.608	0.74764	233.539	-0.12276	233.539	0.70579	342.305	-0.10454	342.305	0.72284	331.447	-0.09216	331.447	0.72721	277.197	-0.0765	277.197	0.73213	361.24	-0.13004	361.24	1.39546	320.091	-0.17857	320.091	1.44	306.409	-0.214	306.409	1.51	252.099	-0.15	252.099	1.44	325.004	-0.155	325.004	1.4	274.285	-0.172	274.285
0.73331	278.068	-0.12931	278.068	0.74725	233.232	-0.12276	233.232	0.70656	342.639	-0.10491	342.639	0.72304	331.934	-0.09252	331.934	0.72837	278.131	-0.07686	278.131	0.73213	361.24	-0.13004	361.24	1.39813	320.577	-0.17857	320.577	1.44	306.569	-0.214	306.569	1.51	252.256	-0.15	252.256	1.44	325.004	-0.155	325.004	1.4	274.285	-0.173	274.285
0.73371	278.221	-0.12931	278.221	0.74725	233.232	-0.12312	233.232	0.70734	342.806	-0.10491	342.806	0.72442	332.421	-0.09252	332.421	0.72991	278.131	-0.07686	278.131	0.73233	362.017	-0.13077	362.017	1.39851	320.577	-0.17927	320.577	1.43913	306.729	-0.214	306.729	1.51	254.136	-0.15	254.136	1.44	326.338	-0.157	326.338	1.41	274.748	-0.174	274.748
0.73489	278.682	-0.12968	278.682	0.74725	233.232	-0.12312	233.232	0.70772	343.307	-0.10491	343.307	0.72462	332.421	-0.09289	332.421	0.72991	278.442	-0.07722	278.442	0.73351	362.638	-0.13077	362.638	1.39851	320.577	-0.17998	320.577	1.44	306.889	-0.214	306.889	1.51	254.136	-0.151	254.136	1.44	326.338	-0.157	326.338	1.41	275.829	-0.174	275.829
0.73569	278.682	-0.12968	278.682	0.74863	233.847	-0.12349	233.847	0.70869	343.307	-0.10491	343.307	0.72462	332.421	-0.09325	332.421	0.73011	278.286	-0.07686	278.286	0.7347	363.414	-0.13114	363.414	1.39927	320.74	-0.17998	320.74	1.44	308.009	-0.215	308.009	1.51	253.509	-0.151	253.509	1.44	326.005	-0.157	326.005	1.41	275.829	-0.174	275.829
0.73569	278.835	-0.12968	278.835	0.75061	234.925	-0.12349	234.925	0.70889	343.808	-0.10564	343.808	0.72501	332.583	-0.09325	332.583	0.7303	278.442	-0.07722	278.442	0.7349	363.414	-0.13186	363.414	1.40156	321.389	-0.17998	321.389	1.44	308.009	-0.215	308.009	1.51	253.352	-0.151	253.352	1.44	326.005	-0.157	326.005	1.41	275.829	-0.174	275.829
0.73588	278.835	-0.12968	278.835	0.7508	234.925	-0.12385	234.925	0.70947	343.808	-0.10564	343.808	0.7262	333.232	-0.09325	333.232	0.73127	279.219	-0.07795	279.219	0.73569	363.725	-0.13186	363.725	1.40194	321.551	-0.17998	321.551	1.44	307.529	-0.215	307.529	1.51	253.352	-0.151	253.352	1.45	327.172	-0.157	327.172	1.41	275.984	-0.175	275.984
0.73687	278.989	-0.12968	278.989	0.751	234.771	-0.12421	234.771	0.71025	344.81	-0.10564	344.81	0.7264	333.394	-0.09325	333.394	0.73301	279.686	-0.07795	279.686	0.73608	363.725	-0.13259	363.725	1.40385	321.713	-0.17998	321.713	1.44	307.529	-0.215	307.529	1.52	254.449	-0.152	254.449	1.45	327.172	-0.157	327.172	1.41	276.601	-0.175	276.601
0.73766	279.449	-0.13041	279.449	0.7512	234.771	-0.12494	234.771	0.71044	344.976	-0.10564	344.976	0.72738	333.556	-0.09325	333.556	0.73301	279.686	-0.07722	279.686	0.73766	364.191	-0.13259	364.191	1.405	322.2	-0.17998	322.2	1.45	308.489	-0.217	308.489	1.52	255.076	-0.153	255.076	1.45	327.339	-0.157	327.339	1.42	276.601	-0.176	276.601
0.73924	279.449	-0.13041	279.449	0.75219	235.387	-0.12531	235.387	0.71121	344.976	-0.10564	344.976	0.72798	334.043	-0.09325	334.043	0.73301	279.686	-0.07722	279.686	0.73826	364.191	-0.13296	364.191	1.40614	322.2	-0.17998	322.2	1.45	309.129	-0.217	309.129	1.52	255.076	-0.152	255.076	1.45	327.339	-0.158	327.339	1.42	276.601	-0.175	276.601
0.73924	278.989	-0.13041	278.989	0.75377	235.541	-0.12531	235.541	0.71277	346.312	-0.106	346.312	0.72857	334.043	-0.09325	334.043	0.7332	280.308	-0.07722	280.308	0.73826	364.191	-0.13296	364.191	1.40767	322.362	-0.17998	322.362	1.45	309.129	-0.217	309.129	1.52	254.763	-0.152	254.763	1.45	329.008	-0.157	329.008	1.42	276.601	-0.174	276.601
0.73905	278.835	-0.13041	278.835	0.75416	235.541	-0.12531	235.541	0.71315	346.312	-0.106	346.312	0.72936	334.205	-0.09325	334.205	0.73533	280.62	-0.07795	280.62	0.73845	364.191	-0.13296	364.191	1.40919	323.173	-0.18068	323.173	1.45	309.609	-0.217	309.609	1.52	254.763	-0.152	254.763	1.45	329.008	-0.157	329.008	1.42	277.219	-0.174	277.219
0.73905	278.835	-0.13114	278.835	0.75416	235.387	-0.12531	235.387	0.71335	346.479	-0.10673	346.479	0.73015	335.016	-0.09362	335.016	0.73591	280.62	-0.07795	280.62	0.73944	364.502	-0.13332	364.502	1.40957	323.335	-0.18068	323.335	1.45	309.609	-0.217	309.609	1.52	255.076	-0.154	255.076	1.45	329.008	-0.157	329.008	1.42	277.837	-0.176	277.837
0.74023	279.909	-0.13114	279.909	0.75416	235.387	-0.12531	235.387	0.71354	346.479	-0.10709	346.479	0.73035	335.178	-0.09362	335.178	0.7361	280.62	-0.07795	280.62	0.74102	364.502	-0.13405	364.502	1.41148	323.498	-0.18138	323.498	1.45	309.609	-0.217	309.609	1.53	256.643	-0.154	256.643	1.45	329.008	-0.157	329.008	1.42	277.991	-0.177	277.991
0.74083	280.063	-0.13114	280.063	0.75416	235.695	-0.12567	235.695	0.7147	347.147	-0.10709	347.147	0.73134	335.341	-0.09398	335.341	0.7361	280.931	-0.07795	280.931	0.74102	364.502	-0.13405	364.502	1.4153	324.147	-0.18279	324.147	1.45	310.249	-0.218	310.249	1.52882	256.643	-0.153	256.643	1.45	329.175	-0.158	329.175	1.42	277.991	-0.176	277.991
0.74181	280.216	-0.13186	280.216	0.75653	236.464	-0.12604	236.464	0.71567	347.314	-0.10709	347.314	0.73331	335.99	-0.09471	335.99	0.73649	281.242	-0.07832	281.242	0.74122	364.036	-0.13441	364.036	1.4153	324.147	-0.18279	324.147	1.46	310.409	-0.219	310.409	1.52882	256.643	-0.153	256.643	1.46	329.675	-0.158	329.675	1.42125	278.455	-0.177	278.455
0.743	280.83	-0.13186	280.83	0.75732	236.464	-0.12604	236.464	0.71606	347.648	-0.10709	347.648	0.73331	335.99	-0.09471	335.99	0.7388	282.175	-0.07832	282.175	0.74122	364.036	-0.13478	364.036	1.41453	324.147	-0.18279	324.147	1.46	310.889	-0.218	310.889	1.52882	256.173	-0.154	256.173	1.46	330.009	-0.158	330.009	1.43	279.072	-0.177	279.072
0.7432	281.137	-0.13186	281.137	0.75752	236.31	-0.12604	236.31	0.71606	348.149	-0.10709	348.149	0.73292	335.99	-0.09471	335.99	0.73919	282.175	-0.07905	282.175	0.7426	365.433	-0.13514	365.433	1.41453	324.309	-0.18279	324.309	1.46	311.049	-0.218	311.049	1.52844	256.173	-0.154	256.173	1.46	330.009	-0.158	330.009	1.43	279.072	-0.177	279.072
0.74438	281.597	-0.13186	281.597	0.75752	236.31	-0.12604	236.31	0.71703	348.483	-0.10709	348.483	0.73292	336.152	-0.09471	336.152	0.73919	282.175	-0.07905	282.175	0.74339	365.744	-0.13551	365.744	1.41682	325.282	-0.18279	325.282	1.46	311.209	-0.218	311.209	1.52882	256.486	-0.154	256.486	1.46	330.676	-0.158	330.676	1.43	279.072	-0.177	279.072
0.74478	281.751	-0.13223	281.751	0.75752	236.31	-0.1264	236.31	0.71761	348.817	-0.10746	348.817	0.7341	337.125	-0.09471	337.125	0.73919	282.175	-0.07905	282.175	0.74438	366.21	-0.13551	366.21	1.41797	325.282	-0.18279	325.282	1.46	311.689	-0.218	311.689	1.53	257.269	-0.154	257.269	1.46222	331.01	-0.16	331.01	1.43	279.072	-0.176	279.072
0.74537	281.751	-0.13259	281.751	0.75831	236.772	-0.12676	236.772	0.71858	348.817	-0.10782	348.817	0.7347	337.125	-0.09471	337.125	0.74016	282.797	-0.07905	282.797	0.74438	366.21	-0.13587	366.21	1.41987	325.769	-0.18279	325.769	1.46	312.009	-0.219	312.009	1.53	258.053	-0.154	258.053	1.46222	331.344	-0.16	331.344	1.43	279.999	-0.176	279.999
0.74557	282.058	-0.13259	282.058	0.76108	237.542	-0.12749	237.542	0.71878	349.151	-0.10782	349.151	0.73569	337.612	-0.09471	337.612	0.7417	282.797	-0.07905	282.797	0.74498	366.21	-0.13587	366.21	1.42064	326.093	-0.18279	326.093	1.46	312.169	-0.219	312.169	1.54	258.053	-0.155	258.053	1.46	331.344	-0.16	331.344	1.43	279.999	-0.177	279.999
[truncated: 2,440 more rows]
